# Supplementary material for: Anomalous formation of trihydrogen cations from water on nanoparticles
Source: Nat Commun. 2021 Jun 22;12:3839. doi: 10.1038/s41467-021-24175-9 (PMC8219811; doi:10.1038/s41467-021-24175-9)
Supplement: Supplementary file 3 — Source Data [file 41467_2021_24175_MOESM3_ESM.zip › Source Data.xlsx]

## Sheet: Figure 1a
100nm_X	100nm_Y	300nm_X	300nm_Y
492.771	0.000857388	492.503	0.000793188
497.764	0.00068591	497.503	0.00103833
502.757	0.00102887	502.502	0.00139899
507.751	0.000971706	507.501	0.00202789
512.744	0.00131466	512.501	0.00237315
517.738	0.0015433	517.5	0.00273509
522.731	0.00274364	522.5	0.00248738
527.724	0.00440126	527.499	0.00242962
532.718	0.00640183	532.498	0.00226534
537.711	0.01006	537.498	0.00241935
542.705	0.0138325	542.497	0.00329597
547.698	0.0194913	547.497	0.00644818
552.692	0.0206916	552.496	0.012999
557.685	0.0187482	557.495	0.021633
562.678	0.0224064	562.495	0.0262304
567.672	0.0281223	567.494	0.0269299
572.665	0.035896	572.494	0.0309921
577.659	0.0449843	577.493	0.0358308
582.652	0.0557874	582.493	0.0420364
587.645	0.0625322	587.492	0.0466364
592.639	0.061389	592.491	0.0489133
597.632	0.0540726	597.491	0.0483126
602.626	0.0422978	602.49	0.0454864
607.619	0.0267505	607.49	0.0398917
612.613	0.0180623	612.489	0.0325708
617.606	0.012575	617.488	0.0251574
622.599	0.00914547	622.488	0.01898
627.593	0.00823092	627.487	0.013592
632.586	0.00823092	632.487	0.0102704
637.58	0.00743069	637.486	0.00827585
642.573	0.00554444	642.485	0.00615684
647.566	0.00320091	647.485	0.00295841
652.56	0.000221	652.484	0.000894583
657.553	0.000222	657.484	0.00021049
662.547	0.000223	662.483	0.000367074
667.54	0.000224	667.483	0.000287499
672.534	0.000225	672.482	0.000279798
677.527	0.000226	677.481	0.0003029
682.52	0.000227	682.481	0.000279798
687.514	0.000457274	687.48	0.000326003
692.507	0.000514433	692.48	0.000322153
697.501	0.000342955	697.479	0.000340121
702.494	0.00068591	702.478	0.00033242
707.487	0.000228637	707.478	0.0003029
712.481	0.000457274	712.477	0.000293916
717.474	0.000400114	717.477	0.000308034
722.468	0.000800229	722.476	0.000286215
727.461	0.000743069	727.475	0.000284932
732.455	0.000514433	732.475	0.000308034
737.448	0.000571592	737.474	0.000310601
742.441	0.000514433	742.474	0.000322153
747.435	0.00108602	747.473	0.000334987
752.428	0.00148614	752.473	0.000381192
757.422	0.00131466	757.472	0.000485154
762.415	0.000228637	762.471	0.000169419
767.408	0.000114318	767.471	0.000211774
772.402	0.00165762	772.47	0.000225892
777.395	0.00268648	777.47	0.000447933
782.389	0.003	782.469	0.00113203
787.382	0.0034	787.468	0.00299178
792.376	0.0037	792.468	0.00529947
797.369	0.00382967	797.467	0.00619662
802.362	0.00417262	802.467	0.00668819
807.356	0.00611603	807.466	0.00816163
812.349	0.00874536	812.465	0.0105681
817.343	0.0127465	817.465	0.0133636
822.336	0.0144041	822.464	0.0161384
827.329	0.0182338	827.464	0.0190314
832.323	0.0197771	832.463	0.0209592
837.316	0.0206916	837.463	0.0218987
842.31	0.0236067	842.462	0.0221207
847.303	0.022978	847.461	0.0211029
852.297	0.0196056	852.461	0.0196808
857.29	0.0158331	857.46	0.0179237
862.283	0.0117748	862.46	0.0155583
867.277	0.00885967	867.459	0.0128527
872.27	0.00663047	872.458	0.0104873
877.264	0.00428694	877.458	0.00801274
882.257	0.00297228	882.457	0.00618892
887.25	0.00314376	887.457	0.00457303
892.244	0.00257216	892.456	0.00363737
897.237	0.00314376	897.455	0.00308804
902.231	0.00365819	902.455	0.00281723
907.224	0.00262932	907.454	0.00224737
912.218	0.00211489	912.454	0.00143621
917.211	0.000571592	917.453	0.000685376
922.204	0.00200057	922.453	0.000947205
927.198	0.000971706	927.452	0.000512107
932.191	0.000400114	932.451	0.000349106
937.185	0.000457274	937.451	0.000360657
942.178	0.000514433	942.45	0.000315735
947.172	0.000514433	947.45	0.000337554
952.165	0.000914547	952.449	0.000287499
957.158	0.0015433	957.448	0.000324719
962.152	0.000743069	962.448	0.000234876
967.145	0.000571592	967.447	0.000438949
972.139	0.00068591	972.447	0.000676392
977.132	0.000743069	977.446	0.000831693
982.125	0.000800229	982.445	0.000980576
987.119	0.000400114	987.445	0.00112946
992.112	0.0012575	992.444	0.0014606
997.106	0.00165762	997.444	0.0021049
1002.1	0.00194341	1002.44	0.00263498
1007.09	0.00268648	1007.44	0.00348464
1012.09	0.00331523	1012.44	0.00449217
1017.08	0.00285796	1017.44	0.00549713
1022.07	0.00365819	1022.44	0.00689355
1027.07	0.00440126	1027.44	0.00802558
1032.06	0.00417262	1032.44	0.00873791
1037.05	0.00411546	1037.44	0.00937451
1042.05	0.00394398	1042.44	0.00933087
1047.04	0.00354387	1047.44	0.00898562
1052.03	0.00337239	1052.44	0.00870069
1057.03	0.002515	1057.44	0.00765337
1062.02	0.00257216	1062.44	0.00667536
1067.01	0.00182909	1067.44	0.00567168
1072.01	0.00148614	1072.43	0.00461538
1077	0.000857388	1077.43	0.00368743
1081.99	0.000971706	1082.43	0.00288911
1086.99	0.000743069	1087.43	0.00214469
1091.98	0.000571592	1092.43	0.00164285
1096.97	0.000800229	1097.43	0.00122829
1101.97	0.000342955	1102.43	0.00109095
1106.96	0.00102887	1107.43	0.000913835
1111.95	0.000514433	1112.43	0.000636604
1116.95	0.000400114	1117.43	0.000342688
1121.94	0.000571592	1122.43	0.000455634
1126.93	0.000400114	1127.43	0.000334987

## Sheet: Figure 1b
H2O_X	H2O_Y	D2O_X	D2O_Y
491.668	0.000223091	491.665	0.000616399
503.48	0.0006135	503.569	0.000998444
515.292	0.00150586	515.472	0.00157822
527.104	0.00669273	527.376	0.00284032
538.916	0.0215283	539.28	0.00712459
550.728	0.0430566	551.183	0.0106106
562.54	0.0486896	563.087	0.0105056
574.352	0.0853323	574.991	0.0189741
586.164	0.132405	586.894	0.0283714
597.976	0.113386	598.798	0.0235891
609.788	0.0517013	610.702	0.0105752
621.6	0.0221418	622.605	0.00466022
633.412	0.0163414	634.509	0.00490556
645.224	0.00942559	646.413	0.0023057
657.036	0.00529841	658.316	0.000595649
668.848	0.00501955	670.22	0.000601752
680.66	0.00217514	682.124	0.00028806
692.472	0.000892364	694.027	0.000224589
704.284	0.000892364	705.931	0.000328339
716.096	0.00105968	717.835	0.000325898
727.908	0.001227	729.738	0.00111318
739.72	0.001227	741.642	0.0143419
751.532	0.00262132	753.546	0.0602411
763.344	0.00100391	765.449	0.017347
775.156	0.00446182	777.353	0.185591
786.968	0.0120469	789.257	0.245408
798.78	0.00831014	801.16	0.0553929
810.592	0.0171222	813.064	0.0208965
822.404	0.0326271	824.968	0.0163962
834.216	0.0440605	836.871	0.0169967
846.028	0.0504186	848.775	0.0138427
857.84	0.0330732	860.679	0.00808154
869.652	0.0174011	872.582	0.00423179
881.464	0.00730623	884.486	0.00311251
893.276	0.00607923	896.39	0.00336151
905.088	0.00708314	908.293	0.00282811
916.9	0.0030675	920.197	0.000967929
928.712	0.00172896	932.101	0.000327118
940.524	0.00105968	944.004	0.000342986
952.336	0.00217514	955.908	0.00110464
964.148	0.003681	967.812	0.00145128
975.96	0.003681	979.715	0.00162583
987.772	0.00591191	991.619	0.00278295
999.583	0.0103737	1003.52	0.00610052
1011.4	0.0215283	1015.43	0.0108572
1023.21	0.0293922	1027.33	0.0145067
1035.02	0.031902	1039.23	0.0149535
1046.83	0.0266036	1051.14	0.0123194
1058.64	0.0185166	1063.04	0.0077178
1070.46	0.009816	1074.94	0.00412926
1082.27	0.0055215	1086.85	0.00221659
1094.08	0.00418296	1098.75	0.00221049
1181.59	7.39084e-05	1110.66	0.00283421
1193.5	0.000154181	1122.56	0.00117421
1205.42	0.000185038	1134.46	0.00096915
1217.33	7.80234e-05	1146.37	0.00195783
1229.24	3.82406e-05	1158.27	0.00406579
1241.16	4.9409e-05	1170.17	0.00692197
1253.07	5.96445e-05	1182.08	0.00909585
1264.99	0.000153658	1193.98	0.0108657
1276.9	0.000117286	1205.89	0.0105166
1288.81	0.000196299	1217.79	0.00823289
1300.73	0.000236505	1229.69	0.00482256
1312.64	3.6539e-05	1241.6	0.00252174
1324.55	1.11816e-05	1253.5	0.0011913
1336.47	0.000110203	1265.4	0.000832443
1348.38	0.000256711	1277.31	0.000836105
1360.3	0.0001067	1289.21	0.000733575
1372.21	0.000181522	1301.11	0.000859296
1384.12	0.000140311	1313.02	0.00118641
1396.04	5.25303e-05	1324.92	0.00146471
1407.95	0.000193873	1336.83	0.00154161
1419.86	0.000107454	1348.73	0.00150743
1431.78	4.37993e-06	1360.63	0.00131336
1443.69	0.000166337	1372.54	0.00102896
1455.61	0.000235666	1384.44	0.000759208
1467.52	6.04556e-06	1396.34	0.000559031
1479.43	5.1389e-05	1408.25	0.000596869
1491.35	0.000114787	1420.15	0.000694516
1503.26	0.000187463	1432.05	0.000827561
1515.17	0.00022135	1443.96	0.000880046
1527.09	5.66683e-05	1455.86	0.00101675
		1467.77	0.00100333
		1479.67	0.000895914
		1491.57	0.000729914
		1503.48	0.000626163
		1515.38	0.000466266
		1527.28	0.000375942

## Sheet: Figure 2a
4000mW_X	4000mW_Y	8000mW_X	8000mW_Y	19000mW_X	19000mW_Y
480	0.00387102	480	0.000735469	480	0.000890705
490	0.00467829	490	0.000833946	490	0.000899756
500	0.00568737	500	0.00102543	500	0.000927844
510	0.00726521	510	0.00221809	510	0.00143749
520	0.0075771	520	0.0056046	520	0.00292616
530	0.0116685	530	0.0124323	530	0.00500312
540	0.0173377	540	0.0174711	540	0.00720523
550	0.0234656	550	0.0230788	550	0.00950283
560	0.0288045	560	0.0281011	560	0.0115196
570	0.0341802	570	0.0315533	570	0.0228756
580	0.0345655	580	0.0815139	580	0.036
590	0.0353911	590	0.0620647	590	0.0405499
600	0.0319051	600	0.056632	600	0.0392815
610	0.0223097	610	0.0601991	610	0.034
620	0.0167322	620	0.0169021	620	0.0129508
630	0.0104943	630	0.00729512	630	0.00401317
640	0.00776057	640	0.00499186	640	0.00280382
650	0.00684323	650	0.00471284	650	0.00300075
660	0.00607265	660	0.00492621	660	0.00343143
670	0.00469663	670	0.00400709	670	0.00243056
680	0.00434804	680	0.00339435	680	0.00229792
690	0.00499018	690	0.00202661	690	0.00164846
700	0.0045682	700	0.00115673	700	0.00129424
710	0.00330227	710	0.00111296	710	0.00117471
720	0.00418292	720	0.000883185	720	0.00113944
730	0.00431135	730	0.000998074	730	0.0010249
740	0.00440308	740	0.000833946	740	0.00106267
750	0.00420127	750	0.000724527	750	0.00101617
760	0.00394441	760	0.00097072	760	0.00100712
770	0.00394441	770	0.000888655	770	0.00098402
780	0.00396276	780	0.000987132	780	0.000996192
790	0.00416457	790	0.000992603	790	0.00126615
800	0.00471498	800	0.00163817	800	0.00640908
810	0.00673314	810	0.00812671	810	0.0214634
820	0.0105126	820	0.0214484	820	0.0215389
830	0.014127	830	0.0286427	830	0.0183347
840	0.0334463	840	0.0845338	840	0.0328369
850	0.037556	850	0.0690839	850	0.0185881
860	0.0135582	860	0.0243918	860	0.0161653
870	0.00983378	870	0.0187841	870	0.0200265
880	0.00610935	880	0.0073006	880	0.0125448
890	0.00443978	890	0.0021798	890	0.00268834
900	0.00387102	900	0.00121144	900	0.00123557
910	0.00365086	910	0.00106373	910	0.00107827
920	0.00396276	920	0.000784708	920	0.00100212
930	0.00349118	930	0.00019565	930	0.000430834
940	0.00343614	940	0.000277714	940	0.000358117
950	0.00303251	950	0.000436371	950	0.00037497
960	0.00361961	960	0.000250359	960	0.000391198
970	0.00352788	970	0.000162824	970	0.000350315
980	0.00376639	980	0.000162824	980	0.000385893
990	0.00327102	990	7.52889e-05	990	0.000387765
1000	0.00385812	1000	0.000272243	1000	0.000377779
1010	0.00336614	1010	0.000191301	1010	0.00029748
1020	0.00292582	1020	0.00024601	1020	0.000371133
1030	0.00338449	1030	0.000486731	1030	0.000415138
1040	0.00343953	1040	0.000393725	1040	0.000376438
1050	0.00316433	1050	0.00030619	1050	0.000394228
1060	0.00329276	1060	0.00024601	1060	0.000456021
1070	0.00338449	1070	0.000333545	1070	0.000440729
1080	0.00398994	1080	0.000284307	1080	0.000464448
1090	0.00360465	1090	0.000437493	1090	0.000422628
1100	0.00301755	1100	0.000213185	1100	0.000407647
1110	0.00284078	1110	0.000358255	1110	0.000386698
1120	0.00357969	1120	0.000269958	1120	0.000358544
1130	0.00373812	1130	0.000568034	1130	0.000345476
1140	0.00305267	1140	0.000318435	1140	0.000303239
1150	0.00365812	1150	9.95973e-05	1150	0.000374395
1160	0.00270078	1160	0.00036597	1160	0.000339077
1170	0.00287929	1170	-4.96411e-05	1170	0.000306541
1180	0.00350308	1180	0.000327854	1180	0.000350233
1190	0.00307441	1190	0.000521982	1190	0.00039615
1200	0.00347465	1200	0.000416912	1200	0.000448049
1210	0.00371978	1210	0.000513325	1210	0.000426307
1220	0.00280243	1220	0.000108475	1220	0.000347348
1230	0.00267731	1230	0.000263365	1230	0.000415437
1240	0.00317598	1240	0.000341661	1240	0.000425788
1250	0.00292747	1250	0.00032619	1250	0.000373968
1260	0.00365631	1260	0.00031601	1260	0.000426153
1270	0.00343449	1270	0.000241301	1270	0.00036839
1280	0.00336614	1280	0.000492202	1280	0.000378623
1290	0.0032811	1290	0.000456731	1290	0.000393564
1300	0.00364639	1300	0.000234307	1300	0.000406021
1310	0.00342457	1310	0.000892703	1310	0.000406307
1320	0.00362143	1320	0.000646691	1320	0.000371587
1330	0.00306441	1330	0.000681581	1330	0.000354005
1340	0.00341969	1340	0.00088136	1340	0.000399843
1350	0.00362151	1350	0.000498395	1350	0.000427619
1360	0.00332631	1360	0.000927012	1360	0.000411052
1370	0.00351978	1370	0.000668936	1370	0.00044321
1380	0.00287598	1380	0.000687232	1380	0.000416968
1390	0.00370159	1390	0.000523104	1390	0.000434445
1400	0.00340135	1400	0.000591401	1400	0.000461636
1410	0.00420861	1410	0.000629697	1410	0.000437605
1420	0.00373325	1420	0.000545749	1420	0.000451052
1430	0.00411349	1430	0.000880238	1430	0.000478581
1440	0.00288094	1440	0.000479156	1440	0.000393016
1450	0.0040368	1450	0.000873064	1450	0.000428594
1460	0.00350804	1460	0.00060122	1460	0.000471715
1470	0.00312441	1470	0.000396912	1470	0.000444277
1480	0.00357135	1480	0.000651982	1480	0.000503991
1490	0.00289094	1490	0.000582162	1490	0.000300026
1500	0.0037682	1500	0.000526331	1500	0.000496111

## Sheet: Figure 2b
gas_phase_X	gas_phase_Y	on_SiO2_X	on_SiO2_Y
480	0.000932529	485.368	0.000250693
490	0.000942005	495.363	0.000266362
500	0.000971412	505.359	0.000360372
510	0.00150499	515.354	0.00075208
520	0.00306356	525.35	0.00167651
530	0.00523804	535.346	0.00361938
540	0.00754355	545.341	0.00542124
550	0.00994905	555.337	0.0091033
560	0.0120605	565.332	0.0172195
570	0.0239497	575.328	0.0363975
580	0.036	585.324	0.0604014
590	0.0424539	595.319	0.0563747
600	0.041126	605.315	0.0298482
610	0.034	615.31	0.00885261
620	0.0135589	625.306	0.00263228
630	0.00420161	635.301	0.000971437
640	0.00293547	645.297	0.000297698
650	0.00314165	655.293	0.0003
660	0.00359256	665.288	0.00028
670	0.00254469	675.284	0.00027
680	0.00240582	685.279	0.00026
690	0.00172587	695.275	0.00026
700	0.00135501	705.27	0.00028
710	0.00122987	715.266	0.00028
720	0.00119294	725.262	0.0003
730	0.00107303	735.257	0.000720743
740	0.00111257	745.253	0.00203688
750	0.00106388	755.248	0.0104664
760	0.00105441	765.244	0.00133181
770	0.00103023	775.24	0.0193504
780	0.00104297	785.235	0.177193
790	0.0013256	795.231	0.0670918
800	0.00671003	805.226	0.0285007
810	0.0224712	815.222	0.025414
820	0.0225503	825.217	0.0290961
830	0.0191956	835.213	0.0319477
840	0.0343788	845.209	0.0288141
850	0.0194609	855.204	0.0163734
860	0.0169244	865.2	0.0072231
870	0.0209669	875.195	0.00261661
880	0.0131338	885.191	0.00112812
890	0.00281458	895.186	0.00065807
900	0.00129358	905.182	0.00037604
910	0.0011289	915.178	0.000141015
920	0.00104918	925.173	0.000313367
930	0.000451064	935.169	0.000172352
940	0.000374933	945.164	0.000235025
950	0.000392577	955.16	0.000438713
960	0.000409568	965.155	0.000360372
970	0.000366764	975.151	0.00101844
980	0.000404013	985.147	0.00258527
990	0.000405973	995.142	0.00488852
1000	0.000395518	1005.14	0.0103568
1010	0.000311448	1015.13	0.019225
1020	0.00038856	1025.13	0.0287827
1030	0.000434631	1035.12	0.0300205
1040	0.000394114	1045.12	0.0266988
1050	0.000412739	1055.12	0.0204315
1060	0.000477434	1065.11	0.0109835
1070	0.000461424	1075.11	0.00538991
1080	0.000486256	1085.1	0.0024756
1090	0.000442473	1095.1	0.00084609
1100	0.000426789	1105.09	0.000595397
1110	0.000404856	1115.09	0.000485718
1120	0.00037538	1125.08	0.000548392
1130	0.000361698	1135.08	0.00075208
1140	0.000317478	1145.08	0.00169218
1150	0.000391975	1155.07	0.00430879
1160	0.000354998	1165.07	0.00703508
1170	0.000320935	1175.06	0.012237
1180	0.000366679	1185.06	0.0164517
1190	0.000414751	1195.05	0.01899
1200	0.000469087	1205.05	0.0172508
1210	0.000446325	1215.04	0.0141955
1220	0.000363659	1225.04	0.00844523
1230	0.000434944	1235.04	0.00441847
1240	0.000445781	1245.03	0.00169218
1250	0.000391528	1255.03	0.000924432
1260	0.000446163	1265.02	0.000501387
1270	0.000385688	1275.02	0.000423045
1280	0.000396402	1285.01	0.000501387
1290	0.000412044	1295.01	0.000485718
1300	0.000425087	1305.01	0.00100277
1310	0.000425386	1315	0.00156683
1320	0.000389035	1325	0.00177052
1330	0.000370627	1334.99	0.0024756
1340	0.000418618	1344.99	0.00249126
1350	0.000447698	1354.98	0.00194287
1360	0.000430353	1364.98	0.00134748
1370	0.000464021	1374.97	0.00117512
1380	0.000436547	1384.97	0.000689407
1390	0.000454845	1394.97	0.000485718
1400	0.000483313	1404.96	0.000736412
1410	0.000458154	1414.96	0.000799085
1420	0.000472231	1424.95	0.000955768
1430	0.000501053	1434.95	0.00148849
1440	0.00041147	1444.94	0.00167651
1450	0.000448719	1454.94	0.00156683
1460	0.000493865	1464.93	0.0015355
1470	0.000465139	1474.93	0.00151983
1480	0.000527657	1484.93	0.00144149
1490	0.000314114	1494.92	0.0012848
1500	0.000519406	1504.92	0.000736412
1510	0.000659527

## Sheet: Figure 3a
Px	Py
-64.6506	3.43278
-94.0378	-20.7123
-57.4529	35.496
-18.4166	-57.8406
0.285874	-36.0632
-82.6363	-24.6969
-86.1808	-10.5813
-50.8704	24.146
-48.8369	75.3007
-77.1421	53.3686
40.1844	-59.7472
68.2355	-5.23463
-46.9657	68.5789
-70.2859	-15.84
-72.9551	11.8057
58.7311	-29.6842
-89.7026	-13.3576
-78.6084	24.1639
-57.8889	28.0129
-27.7043	-61.3794
-53.9777	-64.3068
-65.022	-1.14015
-8.21567	68.1049
-49.9073	67.6787
-64.0394	48.7175
10.5863	74.4124
38.1756	72.847
-46.0602	6.70873
30.7415	-68.6459
56.64	76.2246
-35.0748	-49.2877
65.1202	-55.23
-1.34515	-23.7012
-47.7717	-75.5931
-74.586	-36.8612
-33.4315	-55.9517
-91.9818	-2.10768
-18.3463	67.5901
-75.9994	-33.9645
-35.1979	82.8525
16.7883	84.6205
-80.3419	16.882
64.5279	-21.8512
-62.258	31.8684
38.84	26.9559
-32.336	74.0418
-69.2624	72.366
-57.6584	21.5015
63.9386	29.5692
-14.3525	62.8082
-80.5975	-26.7157
26.466	-66.0525
9.58227	70.6876
-17.1103	74.0598
21.3523	80.7144
-36.7739	50.1133
6.86356	63.0494
-62.5934	-68.8714
-65.2024	-10.3084
-68.5125	39.6787
-55.7411	-15.6837
-49.4593	58.9991
-46.1693	-49.6254
-37.5447	82.011
-21.6382	-71.6987
-93.5614	44.0117
-30.202	95.8147
13.3533	6.60492
-74.8496	-13.5129
-80.6879	15.8952
57.2444	-21.7963
28.2849	77.6739
-74.6184	17.1969
-96.2906	-18.0909
-44.7271	43.0191
-78.0389	28.0708
43.3846	-38.5948
-60.3367	-38.8953
-18.6573	-62.5959
-63.4598	6.16939
-82.0137	27.3405
-78.6026	-60.0687
7.00533	-70.0295
15.105	-35.3148
-83.9673	-7.38787
-84.7241	22.2971
30.0223	-14.2094
16.9045	81.8888
36.6179	-46.7129
-52.4983	-14.5681
-62.368	-30.5666
8.35359	60.0688
-70.4387	40.9462
-0.862886	83.9331
-66.2048	26.7019
-45.8048	26.4045
63.7953	48.5065
14.96	-41.4705
-58.3256	3.2783
-60.0674	-47.5214
8.36312	-7.88895
10.9201	62.3219
-27.2543	-68.747
-53.2631	-55.1458
36.6649	61.08
-80.5663	-22.9296
-50.4342	48.4846
-77.7887	8.09716
-85.266	0.411338
-71.6822	-30.2618
-83.3143	-10.7749
32.2944	62.7834
-66.0181	4.36211
67.354	5.57969
-44.6241	-47.5515
-42.741	-32.8526
-62.2366	60.8531
60.7917	28.0996
-55.6205	-64.4827
-52.571	78.9557
-46.9335	69.9202
-84.7098	-7.93891
-62.4539	-5.04745
-33.8561	-39.6891
-39.8264	-53.4244
-72.046	9.96687
-61.8324	-26.8674
-74.4226	-8.558
-10.9147	62.27
69.3865	33.3897
1.93753	79.0773
-61.3988	41.3673
-37.2491	90.7404
-40.2022	-56.5723
-95.0881	20.0855
-71.992	-15.258
60.1663	-33.3444
-2.13144	92.2957
-61.3821	-39.795
-52.4836	55.3198
-72.3606	-3.25543
-95.1976	24.3109
61.0538	51.9297
24.25	64.9303
-27.4046	96.2287
-56.7118	36.3323
-80.6566	-2.33456
80.4742	-49.367
-26.8389	-62.8081
-45.3043	-30.5416
-53.734	-7.05979
-76.7798	33.5251
-74.6547	25.692
65.537	10.6006
-75.5284	-29.7332
-18.1069	-78.5127
-29.4689	66.2425
-65.105	38.7144
13.8411	-68.2152
-69.9759	-19.3647
-29.0803	-39.2505
-43.1278	-42.5524
-30.4149	-59.9777
-71.4006	39.2864
-62.8794	-49.2074
-30.2427	-58.6156
23.7464	51.7413
-1.37687	85.7806
-8.60063	-61.6119
-63.4792	-15.8445
-79.0389	-32.3584
1.49195	-61.0004
38.1933	9.63821
-68.4394	3.7844
-73.7969	-13.7959
-67.6463	-17.8509
43.3397	-38.4708
-47.32	-43.4507
-47.8301	-42.4742
63.9031	12.2427
-37.8427	75.8577
-51.6304	86.6905
-32.7757	71.4314
39.0509	11.9529
-35.8104	-64.7506
-31.8949	-67.1712
-27.8282	-80.8987
-46.7608	-39.0515
20.7334	52.8804
46.3008	-55.4361
63.204	-58.6809
37.3154	66.9139
-60.1085	-78.6446
-73.2223	-38.9057
-57.0837	45.8342
-73.2292	-5.317
-71.4256	19.7457
-66.6924	78.1685
-47.1846	89.0368
-74.9671	-9.63244
-36.0176	10.1831
65.2494	-38.3557
53.1475	61.4078
-48.9873	-34.3005
-0.755987	-82.5251
-33.709	-49.8256
61.3365	-15.2433
66.623	-47.5743
-75.5572	28.3892
-86.635	54.8449
-52.0324	48.0418
-68.4426	27.9731
-43.9707	-61.9214
-7.24704	82.6475
-28.3379	-48.2386
-72.8374	-40.6079
-34.6572	78.9482
-26.2586	-61.0073
67.5596	11.9569
-35.6285	-33.2541
15.1894	-70.3726
-19.5366	-81.1964
-31.0841	-41.0824
-81.9915	36.4563
57.9456	-30.6145
53.8994	62.351
30.7717	71.7858
-27.9673	-55.2956
-42.9693	-54.3103
-32.179	26.8057
-33.5749	-60.4885
75.9725	-5.51607
1.7666	96.2664
74.5484	-33.9418
-23.7195	52.7087
-80.0147	-9.15343
-42.803	-78.5543
-84.67	-31.7889
-46.0292	-6.76292
-32.601	-85.0798
-80.5564	0.422529
-48.5411	-59.3391
63.1663	16.4544
-57.5191	-35.8625
-75.9369	52.0118
46.9483	52.098
-68.4817	37.3894
35.9871	-62.4659
-85.9533	-14.8349
13.6238	-55.0987
-62.1216	33.0231
-67.8235	-57.2664
15.4665	64.2524
-45.6133	84.9238
-63.7819	-53.4496
-77.3117	-30.3956
-67.5375	45.8678
-48.9385	-72.7745
23.1193	57.179
-33.0831	82.8164
-83.2593	13.6385
-101.824	19.6579
13.9211	61.774
-74.8411	-16.7744
-15.2386	47.547
13.9395	79.1739
-62.2311	-1.51044
-65.5294	3.65899
-64.1029	-28.7118
-57.7925	46.6109
26.7698	41.6899
-29.0587	-64.2243
40.5401	-42.3819
-104.53	-11.6321
-46.901	65.7756
32.9986	53.1334
-80.5069	-12.0947
-37.628	-0.229297
-72.9963	5.08371
-62.651	19.8503
-67.712	-42.8675
-53.6377	-50.1188
-11.6654	76.5365
-65.8095	-24.3301
-57.4508	-54.5474
-18.2477	75.6447
-22.7807	-60.5082
-82.3197	12.8834
-59.9684	-30.3237
-68.5965	-46.963
-61.1918	21.5676
-28.5809	75.5183
36.217	56.3171
-55.0431	-22.2168
16.963	-68.241
81.102	-7.59268
-25.3545	93.61
-73.2196	16.2657
-65.0888	53.5537
37.7886	-52.7978
-44.0372	-51.8957
-42.5166	-74.7968
20.4571	-46.8669
-15.9874	83.3094
-58.537	-21.5577
31.5228	67.7061
-60.0152	-27.7259
33.3946	72.3218
-3.48274	-71.208
-68.5786	37.5489
-69.543	40.3789
49.3123	-42.9212
-73.6449	10.3068
-30.2873	56.6316
13.2179	-62.4584
-48.4245	-7.8301
-96.6614	4.32564
-67.9403	28.2392
-57.0881	23.1553
59.3582	-41.2051
43.5835	47.9274
-98.2889	-26.015
-86.3735	39.731
-67.7125	35.7779
-28.1246	62.2923
-62.6096	42.9068
-65.0414	11.412
-52.3444	-17.018
-49.7366	30.0974
-8.17517	-9.44351
41.2506	-51.6919
-41.8402	90.382
-70.2709	-7.34865
-35.9307	-44.501
-35.479	7.24889
-57.6877	-44.7745
-35.4368	-13.5797
65.5825	-33.8039
36.5823	-39.1418
-50.7775	87.718
-69.5552	70.7295
-94.8638	26.6032
-35.3973	40.3806
-65.4652	40.8609
-58.4077	64.4299
28.2642	77.1671
-23.2273	-22.9764
-32.6269	70.557
-24.1753	-74.1039
72.3332	34.0883
-65.9245	31.0981
-63.9708	-3.86294
-71.6215	-55.9619
-70.2566	-64.4073
0.166459	72.6998
-12.1276	-86.4296
32.3609	3.15811
-79.0369	21.068
-35.6534	94.8287
-38.8253	-55.7764
-69.5503	-10.5849
-56.8097	-48.4781
-98.0526	-27.5308
-20.4627	80.7197
78.9092	12.4
-53.1952	-13.268
-76.1388	-3.33827
-73.7371	-8.67792
-75.5242	41.5978
46.0627	-7.46066
-28.6599	-58.8751
48.7132	19.2329
-37.3699	-40.5383
63.8205	19.3216
44.7494	51.031
-75.426	18.1619
-21.6366	60.9523
-43.885	64.0525
-65.3227	32.8523
-46.689	9.11053
-54.993	-22.252
-33.5719	93.0797
-75.7253	16.7168
-76.3137	2.40715
-75.9162	5.67125
-81.9714	-22.8205
7.14313	84.6917
15.8389	-62.4469
10.9633	-61.2324
18.7059	76.1549
56.0278	-4.81581
61.3276	-4.14212
-38.8399	55.7391
-39.835	-45.7784
-40.1059	-44.4247
-46.5578	-71.7102
-44.5601	-33.9569
-74.4286	10.8205
-66.1613	-17.6571
-43.274	-47.1099
-52.0075	53.2252
-74.2149	51.3586
-23.2316	70.9215
-91.6414	-36.8376
-84.9051	-40.0293
-86.4786	26.2113
-12.7194	92.9955
-0.0273669	88.6431
-38.92	-43.555
-59.1845	-56.3623
-41.4078	-54.7271
-63.8797	55.3802
74.1181	26.5279
59.7672	36.6267
80.3799	14.7029
10.9839	11.4054
-65.3286	47.1175
38.4305	16.5382
55.988	-29.8284
-14.3426	86.0002
-68.647	21.244
-38.5147	83.4538
-64.137	18.4513
-69.6936	-4.07045
-50.7733	-4.226
-51.0101	24.0361
-21.4838	87.286
4.62129	-42.667
23.1461	73.3924
65.8768	15.1878
-0.619921	-37.6297
-32.2518	-50.4225
-65.5026	37.3527
14.5669	-43.9362
69.3819	35.1423
-73.0783	12.0452
-78.9031	48.8683
38.8909	-77.2881
35.8778	43.1316
19.0983	84.2427
14.2547	-76.2353
12.5713	-72.1455
-69.2798	-56.9612
68.7996	15.3467
-45.2191	-52.7503
-75.473	2.25758
25.4983	28.7493
-78.1615	17.7511
-11.3824	84.3114
24.5159	76.2167
-59.1551	-11.1178
-79.4288	11.108
44.2984	56.5811
-69.9873	54.4172
-36.8568	68.6593
-41.0939	-71.276
-52.8966	63.2613
-5.19161	-73.0651
-47.568	22.5326
-8.23569	-54.2811
-55.8133	-39.6636
-47.9585	-14.239
7.15974	95.6408
-46.8128	30.1247
8.14037	59.4538
-39.1999	57.3245
-71.4248	-33.1378
-41.5139	-58.4165
-75.3385	-1.2313
-56.2196	35.9852
-55.9648	49.8444
11.0963	-81.0244
-65.512	83.2151
-61.2485	32.8069
-25.5637	70.5289
-46.572	-36.0927
-79.8312	29.3593
-27.4454	-44.1567
9.75596	81.7946
-42.5037	-78.3748
-49.4872	-33.4141
-56.2443	10.7643
-43.1883	60.1711
-76.7995	-19.778
16.608	73.0214
-54.9358	18.6832
-54.2373	67.244
-16.7486	-78.628
27.4357	-55.8228
60.531	47.3755
-38.6955	42.6778
7.65966	-78.7366
-23.2628	-62.2605
-26.9395	92.3174
-55.1655	71.4242
-97.985	20.1299
47.6894	23.9039
-52.7812	-54.1413
61.5628	-36.8777
-67.6631	-46.373
-61.3344	57.159
-82.9874	23.1204
-40.2624	-49.7417
-64.3912	-24.5765
-42.693	-34.0124
-33.6296	-70.9262
-58.3349	-11.435
6.93206	-45.4398
22.7318	64.4996
47.2166	-41.0036
-79.7852	-32.1595
-28.2196	93.3785
-71.448	55.1965
-36.5652	72.5913
62.0727	-69.978
8.31632	-71.6472
-62.8521	49.0914
12.4186	72.4936
-35.0527	69.2849
73.7182	-8.6157
-33.8283	-77.0298
59.5878	-37.6128
-22.7301	18.2309
-38.3462	64.2134
-23.4903	-77.8195
-43.0318	69.9943
-65.9249	-57.3127
10.0641	-93.6428
-23.9892	-83.7153
34.0132	6.75295
-63.525	-23.2958
11.2607	-75.5529
-79.2969	-14.5961
-79.128	57.6456
-47.1567	65.0198
-66.1797	2.32206
-20.3158	-58.5853
-41.624	29.8419
28.4967	-25.6758
-40.0425	30.6956
39.49	23.4983
-76.3013	34.3621
41.5698	66.1557
-54.2737	-60.348
-49.2262	-27.5421
19.5672	-65.467
-26.7598	74.4863
-28.4064	63.2463
-12.1701	-72.8961
17.989	82.6549
-53.1972	31.5169
-90.3078	56.5059
47.6587	-37.719
-30.1269	66.7881
64.867	-30.5639
57.9718	-37.464
-67.3983	-24.1516
13.1525	93.2387
34.9197	67.8294
-76.2823	-35.9894
-29.5788	90.7067
-73.941	-21.5009
-3.96367	45.1638
-7.70522	-75.1676
-32.9216	86.218
-67.8953	42.1284
-81.3112	0.620782
-54.3805	-63.6526
-77.8899	-6.20468
-56.6781	29.759
-79.0442	-27.3564
-59.7802	8.13115
-45.6503	-60.8061
-61.8461	26.9047
-62.2327	-36.8462
35.2388	-25.0337
-84.5888	55.9507
57.4352	-42.8349
23.1005	-80.5817
-81.7061	66.1532
-45.6356	64.4144
-64.8715	17.244
-56.7717	-16.3827
-6.41995	-61.5073
-30.9687	-47.4688
7.1943	69.4643
16.7238	92.5658
-46.665	48.9691
-57.2988	-18.6684
-63.6381	-42.067
-72.6427	6.88294
-69.3111	4.41522
-68.5213	-11.0143
0.0361598	82.7123
-39.7353	38.3745
64.9695	16.9914
16.5078	-78.6302
-49.1026	-36.2225
-64.5837	-33.967
-40.8867	-0.0364012
2.94415	-50.2505
-53.5863	-33.9317
-45.5182	10.3604
-1.81361	-67.0613
-49.4752	30.1638
-33.49	81.4866
-62.3582	-47.5463
-67.5566	-27.8302
-47.0041	-34.2939
-34.6919	-9.45975
68.654	1.93025
-51.1905	22.8887
-41.6146	63.2929
-52.026	-19.6203
-5.82286	77.827
-88.7346	14.827
-51.8157	-55.769
-34.4366	-53.0573
-37.597	-69.713
-52.6964	71.366
-59.3663	-32.9819
-0.0993614	-61.7603
-30.636	-67.4033
-74.2738	-35.8441
-82.1348	12.4971
-57.105	73.9597
58.2509	5.98852
-34.6925	-90.9508
-27.4439	-59.7511
-55.144	19.8256
-26.0655	-83.7364
27.1856	-75.967
-74.1258	38.1369
-71.2302	-27.0967
-53.6286	35.1383
16.2411	-47.1791
-80.7218	-32.9847
22.2541	74.7715
60.2416	-41.9673
-40.9772	-63.5619
58.3976	-19.8696
68.8519	4.01268
-46.6887	-50.5817
-68.6379	35.244
-47.3757	43.8205
-50.2232	38.8723
-35.3581	-67.3951
-11.963	-61.8015
-68.7941	17.6671
-46.82	-65.7775
-2.86314	68.0001
76.9243	31.2459
-33.0727	55.0661
-56.7844	-9.41499
-5.256	92.1671
-64.281	13.8425
-58.6869	2.58212
51.9056	-75.9289
-65.4757	-35.726
-10.7662	-67.7149
-35.576	-16.8961
-45.5811	58.6151
-46.9955	49.164
-82.0313	3.57148
-79.1739	53.2566
-34.2214	53.0413
-59.6722	13.0494
-9.98963	91.4254
18.3882	77.7176
-32.8706	-68.6597
-42.3282	-52.3243
-63.2163	-45.1114
-72.7656	-27.3351
34.9101	44.7803
-54.6486	-35.6322
-56.132	-23.0104
60.1349	24.9086
-30.4675	69.436
24.7326	-93.0608
-62.9578	25.817
-51.2784	52.5406
-28.5548	81.0362
-49.1572	5.57319
-32.1336	74.3487
25.95	81.7321
30.1093	77.3051
-79.3291	1.15182
-69.7836	8.81967
-79.5116	34.3115
-40.5988	-66.1757
33.6297	-18.9889
-87.9541	-1.45396
-21.6407	73.5424
51.2881	-47.3808
-15.4838	21.5929
-27.3182	-57.5847
5.08595	89.3235
-52.2196	11.9722
8.03123	-65.0721
-72.9039	-31.5905
-56.6245	65.4095
-28.6589	70.1556
-58.2261	-37.765
-56.7402	44.7433
-86.2695	51.2969
5.36332	67.811
24.4387	64.629
-81.5996	-0.720623
-71.0109	23.9587
-86.6648	-3.49048
-63.5906	45.2208
-50.6935	63.1281
-29.403	-67.5251
-28.8579	-63.5037
-49.0533	-32.1291
-37.1285	43.7371
-46.1551	34.5076
-56.2549	-25.9471
-67.8546	29.7641
-2.43327	80.4631
-28.919	79.4278
-70.3906	-2.39643
45.9039	41.5195
-80.9606	-1.36657
-63.4276	-49.0191
28.0279	-59.0134
18.3287	-69.5325
-42.3707	52.4892
-75.218	-2.21455
43.2539	-7.58133
-2.4746	-71.0805
57.5214	-43.0334
4.21243	-69.2867
-58.2401	-16.6239
-80.7133	10.9935
-9.92194	53.9479
-76.1837	25.066
-50.4908	-3.69045
-57.1381	0.487376
-78.6459	13.3936
-48.0173	49.1332
-72.2908	5.61633
51.9341	44.9818
-68.2707	-11.426
-22.0503	92.2765
-37.6968	-12.6289
-78.3103	20.4143
-79.1719	6.88749
-73.9139	29.4935
-63.2041	-13.0781
-84.012	-40.991
-35.587	-76.7354
-38.1031	70.6932
-45.7006	79.8334
-86.212	-25.3516
-70.0167	-40.4419
-75.1906	-4.64975
3.71881	101.392
-11.0789	8.40692
-43.0743	1.92651
25.2358	-47.0574
-70.7344	42.7879
29.6626	-63.7317
3.33969	-83.3524
-74.1287	13.8005
-58.3381	-53.4343
-55.2715	43.5357
-68.9814	-2.04858
-59.8528	-30.2752
-35.0891	44.0051
-84.664	3.62481
-75.6379	-15.6837
67.7852	-9.84694
-48.7258	30.303
-10.0829	-60.4571
26.252	67.348
69.4158	-20.2156
-41.0699	-44.0505
-72.9523	-24.9856
-63.6604	-6.15461
-27.9058	72.6486
2.66078	-39.5625
-87.0695	4.71264
-36.5184	72.0155
-56.0572	-63.2493
-37.9222	-34.7651
-35.9929	-51.386
-48.9856	-44.894
-72.1138	32.6692
26.6176	-51.6202
69.5506	-47.1304
-69.9907	-4.83688
-50.3411	-46.338
-60.2391	-31.8428
-64.4803	-1.78124
-39.3213	-70.5295
-83.7779	-13.4473
-51.3179	85.5229
-53.1103	-47.1605
-60.4735	-4.10553
-33.3371	-48.0891
35.8718	-61.997
-61.2359	53.5993
-24.6015	76.2784
-77.5309	-8.9481
-6.98645	-77.8626
42.5791	-48.0546
-48.5142	-57.0289
-29.2625	41.6622
-14.682	84.745
-45.6568	50.6686
14.5807	87.3094
-57.2873	6.66385
25.274	87.3248
-9.15013	9.44227
-61.3251	22.4359
-41.3956	61.579
-23.8926	69.8648
-67.8441	41.9626
-57.4792	-63.0853
34.9554	47.4399
25.9056	65.5673
-75.5757	41.6282
-73.1766	-29.3884
61.5539	-3.62678
-13.7395	79.1714
-61.8807	17.3467
-87.3945	3.12703
-43.8769	-37.6142
-16.7795	-38.5385
12.7443	-69.0835
-26.3895	-39.4945
-62.8093	32.8179
-74.8879	-31.5069
-4.93801	-82.6881
-33.9314	-42.1941
-58.6819	64.9796
-30.5549	65.4161
-9.94438	89.5435
-60.9549	-13.919
-79.3853	23.7862
71.4846	38.392
-75.5733	-29.2719
28.9167	37.3461
-17.9637	-86.5694
64.4169	-44.5764
-54.1628	36.164
-68.8755	18.6711
-0.483008	-58.4251
-57.3811	-42.0975
-6.7217	-89.2076
-59.2693	-54.1857
-48.3794	54.649
15.3099	79.6666
51.9871	-40.64
-48.8349	-20.5698
-6.11715	85.4672
64.6515	-34.8838
-21.806	-5.57178
8.92131	81.4542
-63.3628	40.1698
20.6832	-68.5222
-13.2371	-70.1379
-17.1685	93.4091
-47.093	31.9321
39.0234	76.2873
-56.5263	-5.00455
55.3127	-35.1891
-60.7445	-53.731
-68.7438	40.6603
6.46867	-88.833
17.4245	-56.8013
58.5179	45.674
-44.0222	4.0021
-64.2128	38.1827
-90.8202	9.6528
-57.4944	27.7283
-60.8153	-40.6672
-57.9063	-7.14654
-63.0587	-57.4504
-57.4407	76.5738
65.5263	6.92674
-85.7489	49.1674
34.8021	-58.1784
-51.8203	52.5733
-35.1057	81.9185
-69.9072	24.0787
42.5293	-56.0049
-67.4005	0.658441
-5.96429	-72.5941
-84.4091	-13.7444
-47.695	39.7384
-79.6607	19.058
-55.1344	2.24369
41.0584	57.7978
-79.7408	19.0109
-76.2377	-26.9827
-46.1677	-60.4301
-28.8851	-74.982
-1.51017	93.6593
24.0463	54.1893
-48.6957	-41.0926
-23.1343	-75.9509
-79.7909	6.98462
-51.9027	18.1438
-40.8672	92.9401
-55.4637	-11.7422
41.7855	-67.3991
62.1935	-44.2538
-4.90467	97.32
-67.2026	-14.2976
-35.7174	93.1357
-56.5753	-24.5794
-40.3435	79.2971
-37.3084	52.1284
-60.1914	-15.9289
-92.4239	-1.15286
48.7134	-47.2625
-12.7842	-84.0903
2.28132	75.8821
-73.9071	24.39
-47.9374	-31.8668
-5.94353	-65.5312
-78.4428	14.5114
-55.4848	-14.1655
-9.47385	-62.3012
-38.6888	-7.164
-45.1601	51.8953
-36.3056	-73.0294
-49.5638	91.9481
62.1579	27.7359
-31.6726	81.2285
-41.5678	-50.5809
-61.4605	-36.5354
-61.3595	20.8788
-49.8369	59.8618
-58.5602	-69.5874
-52.8049	17.1275
-37.3197	53.0339
-2.52326	-78.5066
-63.3188	69.7654
-46.1541	42.8817
-51.0515	-20.0912
-16.942	-90.6424
-45.1064	79.012
40.8169	-67.0612
-72.2324	2.30336
11.5506	-44.5281
-80.9027	-26.3776
-65.3048	15.5716
-78.4182	28.0319
-12.6395	70.1759
-77.0271	-19.3751
15.8989	-72.4217
-37.2141	84.9288
-52.3074	-77.4884
36.8392	-31.413
65.6401	15.7351
-56.837	-4.68057
-31.3087	70.5829
77.806	6.66342
-59.9778	6.50112
-78.0924	-12.7005
-39.8577	-16.1509
-53.9204	-59.8695
-71.3231	-10.2941
-51.5247	-26.8963
13.7826	31.7532
-52.2399	54.5678
-74.0834	-28.9369
-31.4438	-41.2424
-71.6246	5.49177
49.8285	-62.4614
-33.0539	26.3458
-82.6907	3.46987
-30.1456	85.1276
-84.7087	-17.2
4.92372	-66.7181
-75.0289	9.97424
25.9403	48.6508
66.3815	62.9182
40.8008	64.8998
33.6101	-58.7225
-41.5277	-68.8387
-16.4183	44.6578
14.1464	-48.2789
70.4682	-30.7755
-64.0487	67.652
-55.489	-12.7702
-51.3332	-17.9787
-20.2887	-72.3542
60.3128	23.0134
-3.06474	-60.7435
-41.8401	-30.1066
-36.4815	-56.2031
-47.9557	53.2556
-27.7523	-60.2098
-85.2808	29.6854
48.9692	-70.1997
-10.3591	-82.8045
60.0126	56.4282
-28.7977	70.3014
-46.8715	-45.651
-83.9316	-18.0043
11.4993	96.4864
54.8936	55.1936
10.4673	85.8666
-55.5301	3.77421
-40.3792	-56.5912
-6.12035	-60.8992
81.4223	-29.8942
0.845589	83.624
-74.0644	23.5555
-25.6971	-51.8009
-9.34701	87.1781
66.1771	19.1136
-49.231	-55.5222
46.7569	-30.0042
-17.5169	74.1679
-74.1658	-32.1012
-73.6694	43.8315
-36.6036	71.2183
-58.8066	-36.6194
-48.9313	-13.8402
-57.9165	-2.02478
-70.0251	38.9523
-21.5946	81.9118
-38.0915	-65.2327
-37.2847	25.4805
56.3053	-4.37239
-28.5906	93.8721
51.9425	-39.9315
-0.575651	76.6216
-62.794	28.094
-82.5914	61.3039
-79.4277	35.5814
18.0033	54.4909
65.7777	-7.31756
-39.4677	-66.6094
-65.5177	6.69705
38.1871	-42.6792
-69.9505	-8.23754
-57.3403	-41.971
-11.1766	-69.8235
-50.584	-80.2633
5.72903	71.2903
-60.6759	55.3774
-22.4981	83.1586
-70.9429	13.1769
-31.0353	41.7821
-34.906	-37.9829
-49.4122	49.3391
67.1097	47.5405
-33.6617	95.1722
-73.67	-10.6881
-25.1133	-64.8972
-61.763	-53.7753
21.8417	-90.9272
-69.0035	-11.3257
-36.1933	29.0618
-49.6899	-17.5535
-80.3882	-5.24977
-51.5047	-9.17509
-41.1164	-41.9919
-67.2672	8.78864
31.8669	63.295
-49.5781	30.8216
-60.127	-15.6312
-67.005	-36.7718
52.505	41.1543
-47.7124	-56.233
-62.6573	-1.1654
-5.18025	68.2331
-66.8461	-4.36919
-12.2683	-67.0885
-44.5416	58.5876
-9.51746	-75.957
57.6371	69.3795
-49.1477	-53.7418
-13.9682	-75.3372
-51.542	-24.3839
-27.0689	-40.0092
42.5211	-61.5237
59.4124	-69.0765
-67.4358	6.90751
-51.1579	-16.1888
58.8602	59.8643
-33.0806	-9.77479
-59.5752	5.53953
-50.1714	-68.7723
44.9084	-21.5689
-69.5421	35.6871
-54.1404	-51.6028
-20.6063	76.9378
-88.4913	26.5612
-42.0743	46.4399
-73.07	5.22314
65.456	34.1345
-54.3253	39.5392
-28.1057	-40.2108
-55.6459	9.89216
42.0111	66.3301
-13.1102	-61.5585
-54.9304	-31.9361
54.662	7.57013
-39.2328	-45.2828
-14.3407	-68.3734
20.0305	-81.5941
-77.1929	9.76092
-58.5301	55.719
45.3763	45.7659
-80.2413	8.79283
-73.2106	4.25038
-56.3708	53.1919
-58.6911	-4.80177
-56.7541	-55.6891
79.1022	-28.5071
-61.4331	26.4722
-72.4864	16.0286
-42.1961	26.4532
-81.1945	-39.0686
-34.9223	88.8117
55.2259	-19.181
-52.2626	-52.8897
43.2335	63.5011
-57.1246	25.6511
-70.9811	6.48808
45.3962	14.1349
59.3733	39.6801
-20.313	78.4248
41.7432	-65.5528
-77.0772	-20.3419
-15.9775	79.5129
-31.3646	81.0515
-22.5621	-64.286
31.0988	48.4228
-56.7729	-24.2731
-42.9244	-32.2463
-85.1004	16.5388
72.2205	-49.2863
-42.5865	58.8593
-21.2441	71.6357
65.718	46.853
-25.755	-55.3036
1.91703	-58.459
7.01808	-55.4226
-10.6812	-60.1545
-61.1666	-8.03111
-24.1838	52.3779
-40.3146	-64.6015
-87.6111	26.9918
-43.829	-11.8463
-63.8372	33.7383
-64.8493	38.5844
-25.8741	3.58538
-67.7208	-44.1489
-88.5299	18.6471
65.9754	14.6851
-21.8564	-64.4419
-76.9697	-16.1069
-9.10334	-56.2916
18.07	-26.4179
-63.2624	-44.6323
-68.3188	40.2484
-85.2381	-19.342
-71.7154	5.32218
0.848744	70.0362
-36.4989	45.7511
-81.7176	10.5667
-55.4513	-33.8526
-32.001	37.7064
-69.2211	-40.3141
-39.8859	-68.9721
5.75192	-77.7178
58.8842	35.6242
-33.1596	85.2083
27.4333	55.4186
-71.7164	-21.2139
-10.0878	68.3469
-65.5994	-26.057
-58.1342	37.1419
-22.0342	19.1593
-55.9093	-11.7849
-35.9256	-57.2663
-22.387	61.5079
-75.7816	32.65
-16.477	62.6378
-57.547	39.8678
14.1732	63.9669
56.1153	16.4028
46.7346	69.0794
18.0012	84.1358
-18.6993	90.8622
-31.2741	54.2883
0.212046	92.1975
26.9055	71.207
-40.9034	-28.8779
30.7069	-11.9106
-35.0104	57.3524
76.2244	33.5514
-21.9317	55.5598
-52.4123	52.2759
-4.17903	-53.286
-60.8811	-39.4106
-34.9856	20.5229
-74.0841	-65.2987
26.5201	-65.7694
-34.2152	44.4172
-22.5698	67.9258
-22.7537	-67.7266
-54.1913	-10.3457
-59.7684	33.9547
-59.446	0.524405
-56.5939	33.4752
-63.7089	-36.8409
23.443	-67.8213
18.1643	-84.4861
54.2759	4.12685
-28.8554	66.3731
-65.9191	4.03754
-56.5553	6.01186
-41.3258	-62.7364
-36.3484	9.49019
-77.7844	19.032
-16.3764	79.3237
-57.7315	49.8995
17.4047	-70.9274
-60.7181	12.9428
-32.0895	72.1421
-54.1164	-77.0365
-72.5739	-13.8125
-23.1466	64.6243
-44.1901	-33.9063
-68.4831	22.0252
-58.8333	18.7343
-43.616	92.1934
-79.6044	42.2189
-67.3799	17.5853
-64.4482	-46.6312
-79.9657	-5.46853
44.9986	-63.1283
-60.3899	-17.6718
-54.5001	-52.1541
-29.3587	82.8994
-21.3359	55.4062
-73.0457	40.0422
-75.1466	13.2568
-28.2499	73.098
-77.4738	16.2281
-63.0101	33.3498
52.0664	20.2693
-16.8832	93.5643
-75.1701	-29.434
-36.4996	-23.8631
-46.3025	-59.1901
-62.5404	59.1783
-82.6487	-14.0373
46.0666	6.46742
26.889	-64.2885
75.177	49.3165
-26.2152	85.6239
-64.5131	60.309
-11.7592	84.1376
27.9421	-39.8397
-46.6149	-33.7881
-72.5896	-0.468235
48.7491	63.0814
-46.3037	-49.2316
-33.9392	77.1036
-61.3647	-35.6647
-2.93268	-60.7178
-35.012	91.7594
39.7322	-6.81455
-62.9444	-56.6806
-6.9126	50.9445
-44.6784	78.0325
-43.5634	29.7271
57.4782	-39.5658
-72.25	58.9548
47.0172	-33.6429
-21.836	89.9274
-52.4216	-76.2777
71.0518	-1.25283
-63.8268	31.7179
-56.6886	83.0538
-22.1041	-34.4182
9.32321	79.0162
-15.5079	-78.8697
-75.7564	-21.4669
-34.0521	-55.7786
-59.1091	21.8793
-36.8249	-68.0136
15.8933	-87.0369
51.2474	-53.9151
-15.806	-60.1105
77.8566	-7.27607
-59.2439	-39.1609
-54.6025	-15.7197
-43.89	-58.9798
-58.941	61.6038
-8.12853	45.7551
-37.6207	32.9064
-74.222	-21.3719
-85.1663	34.3566
-61.2024	-7.48989
76.3576	-61.1604
-83.0096	48.3307
-76.6371	-6.03511
-5.10432	69.9677
-16.8437	79.2709
-71.0387	32.1344
-70.4735	38.1602
3.95274	-63.806
-33.9781	-30.6388
-41.5229	45.2098
-32.7968	93.7588
-65.5502	45.0634
-103.459	21.8228
-63.3161	37.8652
-33.2266	77.3057
-2.87022	66.394
41.1163	-56.9198
18.3998	-74.8736
-81.3864	63.273
-76.0498	5.17322
67.103	-31.7863
-31.8288	-50.8227
-74.8145	-15.1446
-73.5755	-18.9457
-76.7452	-2.09921
-40.6055	47.9648
20.0035	-70.1878
-62.7302	-17.1795
-75.0976	-4.61034
20.266	74.0039
-4.98175	33.1061
69.9574	-33.5735
-64.8793	9.17929
59.67	-34.6444
-35.7956	-49.4594
-70.1905	25.8593
-37.3287	-81.8049
-67.9574	-26.2337
46.4465	12.9261
50.1375	-64.5505
-74.0273	31.6527
-39.121	65.6801
-88.501	2.70898
-69.3849	-46.9494
-89.5396	43.2602
-43.5446	79.4747
-67.7481	-17.5751
-53.7196	-25.6314
-61.6275	57.6712
-51.6939	68.8131
-73.7924	-21.2935
-48.9315	-43.1289
-32.3716	83.626
-76.9044	-21.79
-18.3129	-24.1258
37.8777	-36.6414
46.8223	46.5602
-81.4672	25.5138
-77.6497	-8.51653
-68.0116	45.3359
-65.0144	-29.0253
75.9973	-5.49681
-41.0317	68.2698
-15.7853	68.1888
-47.4281	-38.6921
25.4987	-9.69456
23.2646	-90.8616
-75.337	46.3989
37.5443	5.82569
37.5254	-92.157
-75.6703	-18.1647
45.8334	-36.1858
-23.0596	43.4478
-75.3777	38.7939
-64.1006	19.309
-61.5986	57.971
49.1676	-12.2677
78.5195	20.3599
15.3282	75.7684
-62.5424	38.5215
1.64966	68.4254
-64.508	55.5729
-4.5293	-73.0218
-35.8008	0.225081
4.64478	79.6698
41.1202	-20.112
36.2901	-13.0118
-70.598	40.121
-60.7268	-44.4925
-61.1935	-21.8958
59.2634	1.91217
-62.3527	44.0237
-58.7793	73.845
-7.58989	71.5747
52.3957	-26.8347
-77.0789	43.4498
-55.6053	42.7664
-78.4578	-19.9726
-76.7326	12.8106
36.6346	-62.5222
-46.4223	-53.224
-76.4628	-20.2414
-74.1118	-7.48348
-72.5435	30.1664
-84.4962	8.27544
-13.861	-69.28
-44.4764	-19.2927
5.15677	68.522
14.9865	93.0092
-82.1642	-40.6201
53.8608	-22.7506
-57.449	60.0016
-66.054	-22.2962
-51.6019	20.2405
-72.8119	38.8652
-50.7995	-14.6644
-49.1637	-39.9696
-52.1245	55.9454
-79.0908	36.878
-65.6952	24.5952
-42.1525	-47.2734
27.3623	-45.8171
-0.522239	-66.3594
-81.6198	-19.2538
-56.3144	38.2974
53.0252	14.4553
-30.9254	58.0909
-56.119	-8.81415
6.15808	-91.5534
-49.974	58.8406
-43.7288	55.4524
-59.8536	-26.6704
-53.3573	-10.4878
-49.3262	-31.5043
-16.4243	93.3402
-69.951	-17.8741
-37.3712	-25.8525
-20.5851	71.0467
30.8857	-58.7719
-69.5545	27.1641
-48.2008	-55.8836
-1.51843	58.7778
-91.5372	43.0906
-33.9488	68.5545
-70.6846	19.1809
-46.9275	78.9338
23.1042	-69.2499
-58.2679	66.2176
42.535	82.3847
-72.652	18.9163
54.7421	13.4483
-32.9818	-67.5144
-61.3731	35.0125
-61.3947	43.2604
-66.2772	-32.9387
52.2089	-41.9466
-29.7591	83.7463
66.4693	50.3545
-29.3708	48.347
-73.443	-15.2983
-48.3227	-83.018
11.2514	-67.5764
-26.3259	-73.2679
-42.3119	56.9054
-91.7654	-23.1099
-36.2625	-58.0925
-61.3944	42.3624
32.7238	-53.3321
-75.5298	28.4782
-67.4465	29.5929
-94.7831	1.10574
-41.1078	-37.456
-91.1915	7.6817
-47.5292	25.5547
-37.9494	64.2904
-60.729	31.1758
-61.915	-3.77355
-78.6772	1.77301
-81.5599	11.6538
-90.3068	-23.3669
-86.0867	14.8119
-70.023	-28.3911
-84.6647	0.020936
-62.9943	63.5879
25.1179	-47.2172
63.793	40.9622
-55.2747	-53.1083
-40.3708	58.1178
-53.0666	-52.7466
-45.277	54.1351
-70.3589	12.381
-23.8831	68.9051
-63.0673	-47.9719
-96.1873	0.962928
-81.5007	36.7591
-53.3027	-45.2183
-17.3798	65.6344
57.4634	31.3686
-60.8792	54.3895
-57.2439	21.7857
24.7874	-52.7681
-65.9893	21.7263
69.5865	-19.9011
-68.361	30.7889
-43.9391	-46.7262
-73.3378	-16.5919
-27.7765	-81.5296
-80.0761	18.238
-79.1306	-28.2276
-56.6248	0.919334
-59.9578	-47.4481
-79.2975	32.939
-69.5613	-41.2982
-63.6524	-12.9844
-75.1454	22.2719
-79.4537	23.6354
-73.3888	25.5075
37.1199	-68.172
-44.5784	60.0041
-39.324	-78.5651
-15.2717	64.0184
-68.7569	37.9779
-73.4148	-24.4965
-66.3092	-14.5719
49.5802	48.1826
21.4178	80.314
40.4815	-44.3919
-78.4883	-29.682
-51.3778	-33.0942
-67.7188	-32.7593
-42.2064	59.6121
-24.2709	-54.2496
-19.2066	67.7659
12.4433	-64.4959
-6.17353	50.9751
-63.1967	1.38835
-57.1342	-14.7256
-31.6108	55.8096
-46.3051	-32.4562
-50.9959	72.4833
64.3597	0.377834
52.7704	49.5628
77.9789	-19.8783
-61.7085	-9.69792
63.5654	-16.8033
20.0095	74.7935
-61.876	-41.1768
-51.7287	47.7587
-10.8806	-73.2556
-59.5288	-70.1263
-76.2898	31.7786
24.4583	74.7481
16.0629	-64.2388
0.58585	-76.5696
2.36428	39.2876
-53.2545	62.2346
-60.3069	-57.4839
-68.7118	38.1841
36.0611	-14.4661
-73.3603	33.8427
-83.7208	-15.0146
15.087	-72.3557
-24.7439	-35.627
-45.6293	61.03
-62.638	-31.8541
22.8121	-93.4783
-69.974	27.3693
-52.3361	53.3476
67.3458	7.35795
-24.2304	-42.8309
-54.6776	60.2043
-26.1814	91.9242
-44.5133	-62.0589
-60.4258	-15.0436
54.7792	-35.2084
37.1149	45.7402
-39.19	-36.3384
56.0904	-36.6748
-51.9792	-38.1828
-56.4785	56.175
-50.9308	-54.4677
-73.3916	32.3735
-16.7605	100.196
-76.2673	8.83448
-69.2924	-30.9378
-58.6868	-47.1163
-78.9504	23.2395
-43.9981	-53.3953
-73.754	-14.5006
3.49142	-73.5831
-36.4852	69.6086
-69.4678	-17.268
-62.2442	80.5985
-59.4644	-41.0218
-39.0616	55.8044
46.0362	-55.0893
-41.2733	71.6951
-54.6967	38.552
55.7094	54.7778
-62.9993	31.229
-39.689	75.5622
-31.1947	85.397
-29.8476	-72.8543
-69.7377	28.8967
-62.5861	26.4312
-95.4363	39.9464
-62.0274	41.2234
52.9989	27.3022
17.8017	-76.2862
52.5156	-7.86818
-74.5594	-17.8331
-46.7378	54.833
-69.0699	-14.8179
-87.0978	12.9785
-45.4245	5.99633
-65.4417	-26.0951
42.196	-52.8203
-52.5067	-19.8786
-46.0605	10.6546
-60.3193	-40.0375
-40.1988	4.36648
-62.2061	36.4323
0.480652	-40.5678
-24.3005	26.6457
-11.7538	81.8778
5.78765	8.80476
-45.8217	12.4383
-36.2797	-67.1776
-53.1806	-61.2907
-54.788	-30.0017
86.6446	9.94211
-1.48586	67.254
24.8122	37.1244
31.5257	-66.5663
-41.4237	-79.2748
-32.089	32.3217
62.9496	20.8353
-12.1299	51.3425
-35.6858	65.4142
-33.0007	44.0664
27.5265	60.9594
-70.8096	18.3548
-41.553	64.6793
-25.0509	62.627
13.8013	-67.8346
68.9678	-14.6289
-27.9874	-71.7736
-65.1787	-23.2543
40.5412	61.3755
-49.9473	-64.6683
-79.8587	28.2382
34.7705	-56.0268
-35.1558	-53.316
-22.021	72.077
-49.9624	-47.5775
85.7374	2.65522
-3.86607	70.8368
-58.1911	-34.245
-49.8712	-46.9846
-68.1893	-43.8625
34.1957	75.8972
-90.5717	49.8575
-49.9934	-10.3115
-55.0823	-57.9138
71.539	-16.5936
-30.6109	-67.1673
-82.8324	-9.35481
12.2763	12.5239
-2.07086	79.1532
-47.5066	1.44333
-55.9148	-12.354
19.467	74.7433
54.2572	-39.1115
-66.368	-18.9843
-74.5432	29.4879
-45.4411	-30.4798
-77.5645	36.3994
-64.2183	-44.483
-74.8558	1.65032
-62.6166	-18.9307
-87.9568	-2.98775
58.189	8.54447
-63.4285	9.50181
53.378	-42.6032
32.845	40.0587
56.5213	60.1586
-77.3722	12.4293
-77.7138	1.11261
-90.2922	-20.8231
-52.8717	-9.71114
56.2507	39.2669
-63.5115	19.3085
44.3863	46.1745
-7.66036	90.3059
-17.6313	-51.3989
-52.7615	44.9308
66.7365	17.6399
25.16	-82.3778
-62.5779	-6.16622
-62.4947	32.0807
63.0809	50.4089
42.0084	-42.9511
-73.9146	6.78437
50.7209	-40.3664
-84.5854	34.5816
-25.3082	61.6662
-53.6859	-41.5542
-76.0719	-2.28323
-47.3977	-29.4096
-48.9398	33.7792
6.79608	79.5747
-48.8875	-79.1622
55.3268	-49.3982
-52.5587	-25.6336
-71.2862	-28.0066
56.8181	-45.8509
-45.1877	-16.3324
-99.0681	9.94791
30.6411	58.9375
12.4349	-64.103
-18.47	61.8876
-84.6864	47.4465
59.4649	60.5924
-25.3531	-46.9992
-27.0076	-24.7588
-53.6179	-80.2107
-87.1416	46.0444
-33.7162	-21.8082
61.0309	-45.6146
-38.4566	-64.6857
-13.9192	85.9952
-1.47102	-30.0033
28.4494	71.2937
-44.91	-65.4261
-35.432	92.1523
-53.866	23.2947
-70.3064	28.8832
-93.0838	37.9418
-42.9716	-66.4398
29.6415	38.9844
-61.5962	-32.4074
-58.9047	73.2719
-46.1454	50.7818
-69.3172	-60.3193
49.1066	-61.274
22.0274	-74.6504
89.6834	2.3936
-84.6307	-15.955
-2.47034	-84.9624
-60.8526	-41.7084
-62.8424	63.6128
-69.9146	25.9158
-10.4665	-11.8361
40.8977	-33.0005
-63.4729	-55.3391
-70.4684	31.9891
62.8249	19.66
-93.6244	-14.0905
-60.5082	64.3841
-0.890636	-62.6447
-33.6116	72.4188
-64.7795	37.3122
-74.5534	18.0341
47.2325	-59.6049
-14.9253	-66.9034
-16.0303	-80.8979
-3.92223	-84.2745
-36.3193	95.7983
-52.5418	-19.238
-57.9769	-36.9442
-7.00201	-66.5313
-74.0011	-27.4265
-90.4293	-35.007
74.0331	0.988682
-9.27261	-86.4001
-35.1454	-51.4521
0.110131	69.6185
-28.6475	83.4362
-79.959	38.5155
-55.1535	-32.3697
7.89314	-33.6514
-55.886	-11.5972
-71.2773	66.0307
-45.2963	37.4558
-20.9803	81.7243
-58.4989	-49.6167
-47.8317	94.1599
-61.1284	-23.4315
32.8588	-39.4052
-47.2543	25.819
63.3587	60.0255
29.659	-50.4735
-80.9218	-10.2258
-68.4167	-39.6685
-41.0766	45.6338
14.0402	61.5017
-68.0488	27.1397
-12.5464	50.9505
-44.6721	22.4696
2.3048	-51.0062
-34.3808	83.5357
35.5152	-75.7506
65.5723	-64.3331
-46.9044	-54.5793
12.4791	-64.9238
-24.2391	80.4888
54.7821	-29.9831
15.2067	-68.8548
-78.787	-22.4387
-47.8626	-12.1261
0.24669	4.08341
-12.5903	64.2615
65.5763	23.7131
17.3193	71.7856
-48.4772	74.8476
-61.5841	-4.12535
-40.6276	61.6417
-41.4571	68.2648
-71.3701	-32.4366
-46.4887	42.8257
-28.396	70.0217
-27.6794	63.8023
-16.4673	57.2726
-78.7134	9.96693
-76.6493	55.8016
-72.837	-18.12
64.6753	25.046
-80.91	30.1207
-55.1679	29.9846
-53.839	-25.9617
12.5663	-74.7622
-72.839	-2.2986
-2.63955	-81.305
-46.7138	34.1891
-74.1951	-28.9357
40.4337	67.5433
-54.2328	57.0623
-64.8508	-27.0868
-49.5092	47.8951
-62.0499	-16.4649
-74.0415	-11.8226
-57.0873	64.1885
-48.0998	28.4025
42.6451	62.6303
-33.2528	-54.0231
60.5096	47.7519
-70.245	-24.979
-70.8989	8.7088
0.870877	82.8183
-60.6701	25.7659
-73.1537	24.3849
44.3609	-3.62387
-43.8747	70.9295
-77.303	32.1731
-72.4205	23.6958
-40.7891	48.3551
-30.2148	-58.4748
-32.285	-32.675
-20.0596	-70.4298
-59.5817	24.4745
-21.4449	31.6187
0.154399	92.8764
-36.5596	52.4433
-28.1485	95.3334
-28.3765	83.27
-63.023	55.1053
-0.272877	-64.854
61.2454	53.0688
-58.0156	-5.93994
-85.4976	13.9801
-63.4976	-38.8436
14.8644	-75.6508
-16.6278	73.9638
-38.2886	-24.4753
23.4276	-55.9293
-66.5203	52.3267
-66.0252	50.8878
-4.42994	-93.1546
63.27	4.3095
-41.2134	-41.4121
-20.3228	-45.4397
-69.8522	3.99995
-68.7801	37.6589
2.39712	-71.0218
-74.6445	0.6991
-85.9278	13.6377
-45.4653	53.6535
32.7685	76.0676
-71.2648	36.454
-54.8061	63.4169
-33.111	83.4154
-79.2823	-7.10605
-39.6456	101.122
-8.78626	83.3317
-36.5737	68.6139
-26.096	-56.2954
-52.2899	-67.5881
-72.0477	-29.0281
-58.0229	-51.8285
-64.312	-28.1275
-57.1088	18.6063
-56.8551	-63.5464
-28.0789	-18.6068
-0.229779	-70.5201
-62.2346	62.1421
52.5446	64.2249
-56.4227	73.6165
7.89497	91.7217
14.7622	-65.7496
-71.4166	34.2582
-60.6242	-13.6956
-92.1506	15.0356
-56.5841	44.129
-73.2329	35.7466
-62.1336	13.593
27.5402	63.6328
-54.0422	-51.2944
-68.0882	51.7284
-57.0717	11.8694
67.4638	6.19743
-45.0782	-59.6741
1.13458	-99.3142
29.3725	41.7091
-19.5847	81.8965
38.0294	-49.9065
18.8714	-61.2997
42.536	73.7581
-75.4549	-20.3572
-65.1698	10.8246
-4.13597	-54.6926
-13.2147	87.5902
21.3596	-52.1223
-62.1437	-75.8698
32.176	-52.1493
-33.234	47.6112
-13.3521	72.9998
-1.7465	66.8458
24.5602	-51.4672
-67.2854	41.2945
-76.1378	-11.8426
-50.4969	-24.3603
57.3844	53.4301
-9.11315	-72.4994
-40.0272	-49.0678
-47.5879	33.9655
-72.8587	42.5832
46.2932	-43.1206
-73.9856	-2.44191
-36.6909	60.57
-75.5297	-12.3881
11.2745	-70.6118
-54.3622	28.987
-69.9671	-36.3357
-67.205	16.4304
-69.1442	-4.60091
-75.2075	43.6377
-53.4523	-72.3102
-53.577	53.9922
-53.3466	43.5205
-65.3267	-70.799
-40.3886	-50.371
-54.2787	67.9177
-86.442	-21.299
-60.7964	41.7317
-77.9383	14.1318
-63.8786	-31.6267
-12.5491	-76.3542
-72.6593	-5.42997
-22.5506	-76.4369
-74.2667	-14.9764
-59.5601	16.3113
62.1766	-34.0053
27.1965	-69.6433
49.3975	-79.3673
-25.7813	-50.5168
-30.6021	87.9216
-33.2957	70.1133
-52.3747	7.59154
65.4597	-41.3255
-29.558	42.5616
-39.7737	75.7706
-68.4155	-9.82042
-7.05436	62.6317
-66.058	-31.2426
-26.8833	40.6569
-78.3459	-7.76965
-11.344	-72.6678
-48.7666	-21.0452
29.7985	62.5365
-79.4	10.5833
23.2148	-83.6128
42.2252	53.0345
2.97635	-74.0529
-17.1248	50.544
[truncated: 166,803 more rows]

## Sheet: Figure 3b
Energy	Counts
1.47425	0.00111107
2.45532	0.00160622
3.43639	0.00175718
4.41746	0.00210741
5.39852	0.00303733
6.37959	0.00531985
7.36066	0.012252
8.34173	0.023254
9.3228	0.0369793
10.3039	0.0528241
11.2849	0.062872
12.266	0.0757097
13.2471	0.0877805
14.2281	0.0978284
15.2092	0.100606
16.1903	0.0943865
17.1713	0.082829
18.1524	0.0691943
19.1335	0.0547202
20.1145	0.0416349
21.0956	0.0305121
22.0767	0.0234593
23.0577	0.0179945
24.0388	0.0133268
25.0199	0.00908782
26.001	0.0059418
26.982	0.00358078
27.9631	0.00230668
28.9442	0.00149149
29.9252	0.00100238
30.9063	0.000694418
31.8874	0.000416651
32.8684	0.000211345
33.8495	0.000247575
34.8306	0.00015096

## Sheet: Figure 6
D2O_4000mW_X	D2O_4000mW_Y	on_SiO2_X	on_SiO2_Y
0	0.999996	0	0.638326
0.1	0	0.1	0
0.2	0	0.2	0
0.3	0	0.3	0
0.4	0	0.4	0
0.5	0	0.5	0
0.6	0	0.6	0
0.7	0	0.7	0
0.8	0	0.8	0
0.9	0	0.9	0
1	0	1	0
1.1	0	1.1	0
1.2	0	1.2	0
1.3	0	1.3	0
1.4	0	1.4	0
1.5	5.42386e-09	1.5	0
1.6	2.16954e-09	1.6	0
1.7	8.67817e-09	1.7	0
1.8	4.33908e-09	1.8	0
1.9	9.76294e-09	1.9	0
2	6.50863e-09	2	0
2.1	0	2.1	0
2.2	1.08477e-09	2.2	0
2.3	4.33908e-09	2.3	0
2.4	2.16954e-09	2.4	0
2.5	4.33908e-09	2.5	0
2.6	2.16954e-09	2.6	0
2.7	2.16954e-09	2.7	2.48105e-09
2.8	5.42386e-09	2.8	7.44315e-09
2.9	7.5934e-09	2.9	2.06754e-08
3	9.76294e-09	3	6.36803e-08
3.1	4.33908e-09	3.1	2.03446e-07
3.2	1.30173e-08	3.2	6.98829e-07
3.3	9.76294e-09	3.3	1.9468e-06
3.4	1.62716e-08	3.4	5.1548e-06
3.5	3.14584e-08	3.5	1.23441e-05
3.6	4.88147e-08	3.6	2.87041e-05
3.7	4.98995e-08	3.7	6.73068e-05
3.8	1.04138e-07	3.8	0.000143046
3.9	1.2041e-07	3.9	0.000231116
4	1.49698e-07	4	0.000268082
4.1	1.54037e-07	4.1	0.000238417
4.2	1.83326e-07	4.2	0.000197134
4.3	1.33427e-07	4.3	0.000193237
4.4	1.4319e-07	4.4	0.000231665
4.5	1.24749e-07	4.5	0.000288353
4.6	1.31257e-07	4.6	0.000326413
4.7	1.30173e-07	4.7	0.000328002
4.8	1.28003e-07	4.8	0.00029899
4.9	1.52953e-07	4.9	0.000258282
5	2.00683e-07	5	0.000222006
5.1	1.77902e-07	5.1	0.000202574
5.2	1.82242e-07	5.2	0.000195793
5.3	1.42105e-07	5.3	0.000193868
5.4	1.12816e-07	5.4	0.000189846
5.5	1.00884e-07	5.5	0.000181934
5.6	7.91883e-08	5.6	0.000172804
5.7	7.5934e-08	5.7	0.000166254
5.8	9.22055e-08	5.8	0.000163538
5.9	7.05101e-08	5.9	0.000162329
6	5.2069e-08	6	0.000159255
6.1	6.50863e-08	6.1	0.000154565
6.2	4.55604e-08	6.2	0.00014721
6.3	3.68822e-08	6.3	0.000138357
6.4	3.36279e-08	6.4	0.000129747
6.5	2.71193e-08	6.5	0.000118349
6.6	2.49497e-08	6.6	0.000107229
6.7	3.36279e-08	6.7	9.6407e-05
6.8	3.03736e-08	6.8	8.60197e-05
6.9	2.8204e-08	6.9	7.9669e-05
7	3.14584e-08	7	7.64602e-05
7.1	1.95259e-08	7.1	7.49947e-05
7.2	5.42386e-09	7.2	7.48781e-05
7.3	1.73563e-08	7.3	7.50824e-05
7.4	6.50863e-09	7.4	7.38857e-05
7.5	9.76294e-09	7.5	7.24095e-05
7.6	6.50863e-09	7.6	7.04122e-05
7.7	2.16954e-09	7.7	6.89798e-05
7.8	3.25431e-09	7.8	6.78121e-05
7.9	2.16954e-09	7.9	6.71356e-05
8	8.67817e-09	8	6.67518e-05
8.1	2.16954e-09	8.1	6.78088e-05
8.2	6.50863e-09	8.2	6.82595e-05
8.3	4.33908e-09	8.3	6.84778e-05
8.4	1.08477e-09	8.4	6.87425e-05
8.5	1.08477e-09	8.5	6.70314e-05
8.6	7.5934e-09	8.6	6.55709e-05
8.7	4.33908e-09	8.7	6.30609e-05
8.8	3.25431e-09	8.8	6.07667e-05
8.9	5.42386e-09	8.9	5.76009e-05
9	2.16954e-09	9	5.52877e-05
9.1	6.50863e-09	9.1	5.24329e-05
9.2	3.25431e-09	9.2	5.04216e-05
9.3	4.33908e-09	9.3	4.91901e-05
9.4	2.16954e-09	9.4	4.7618e-05
9.5	2.16954e-09	9.5	4.59433e-05
9.6	0	9.6	4.47226e-05
9.7	0	9.7	4.32025e-05
9.8	2.16954e-09	9.8	4.15733e-05
9.9	4.33908e-09	9.9	4.02782e-05
10	1.08477e-09	10	3.9318e-05
10.1	4.33908e-09	10.1	3.92047e-05
10.2	3.25431e-09	10.2	3.86209e-05
10.3	2.16954e-09	10.3	3.75755e-05
10.4	4.33908e-09	10.4	3.67477e-05
10.5	5.42386e-09	10.5	3.48091e-05
10.6	1.08477e-09	10.6	3.38639e-05
10.7	1.08477e-09	10.7	3.26515e-05
10.8	1.08477e-09	10.8	3.20519e-05
10.9	1.08477e-09	10.9	3.15234e-05
11	3.25431e-09	11	3.14572e-05
11.1	1.08477e-09	11.1	3.05806e-05
11.2	1.08477e-09	11.2	3.00604e-05
11.3	0	11.3	2.92317e-05
11.4	1.08477e-09	11.4	2.8996e-05
11.5	0	11.5	2.83419e-05
11.6	3.25431e-09	11.6	2.73627e-05
11.7	1.08477e-09	11.7	2.6467e-05
11.8	2.16954e-09	11.8	2.49949e-05
11.9	0	11.9	2.35675e-05
12	1.08477e-09	12	2.25296e-05
12.1	1.08477e-09	12.1	2.17613e-05
12.2	0	12.2	2.09574e-05
12.3	4.33908e-09	12.3	2.06448e-05
12.4	3.25431e-09	12.4	1.99601e-05
12.5	1.08477e-09	12.5	1.95325e-05
12.6	1.08477e-09	12.6	1.90512e-05
12.7	1.08477e-09	12.7	1.85988e-05
12.8	2.16954e-09	12.8	1.80281e-05
12.9	0	12.9	1.7278e-05
13	2.16954e-09	13	1.65825e-05
13.1	1.08477e-09	13.1	1.61376e-05
13.2	1.08477e-09	13.2	1.55421e-05
13.3	2.16954e-09	13.3	1.52394e-05
13.4	0	13.4	1.44918e-05
13.5	0	13.5	1.39518e-05
13.6	1.08477e-09	13.6	1.35821e-05
13.7	2.16954e-09	13.7	1.31264e-05
13.8	2.16954e-09	13.8	1.21638e-05
13.9	0	13.9	1.16609e-05
14	0	14	1.08323e-05
14.1	1.08477e-09	14.1	1.03931e-05
14.2	2.16954e-09	14.2	9.61573e-06
14.3	0	14.3	9.25597e-06
14.4	0	14.4	8.9508e-06
14.5	0	14.5	8.43723e-06
14.6	1.08477e-09	14.6	8.24536e-06
14.7	2.16954e-09	14.7	8.09401e-06
14.8	0	14.8	7.83764e-06
14.9	0	14.9	7.78223e-06
15	0	15	7.92034e-06
15.1	0	15.1	7.81944e-06
15.2	0	15.2	7.68795e-06
15.3	0	15.3	7.61021e-06
15.4	1.08477e-09	15.4	7.29925e-06
15.5	0	15.5	7.34805e-06
15.6	1.08477e-09	15.6	7.10986e-06
15.7	1.08477e-09	15.7	6.92048e-06
15.8	0	15.8	6.9792e-06
15.9	0	15.9	6.80056e-06
16	3.25431e-09	16	6.84108e-06
16.1	0	16.1	6.82454e-06
16.2	0	16.2	6.82041e-06
16.3	0	16.3	6.8568e-06
16.4	0	16.4	6.61531e-06
16.5	1.08477e-09	16.5	6.43336e-06
16.6	0	16.6	6.46727e-06
16.7	0	16.7	6.27871e-06
16.8	0	16.8	6.07609e-06
16.9	1.08477e-09	16.9	5.99174e-06
17	0	17	6.01572e-06
17.1	1.08477e-09	17.1	6.04549e-06
17.2	1.08477e-09	17.2	6.1282e-06
17.3	0	17.3	6.28285e-06
17.4	2.16954e-09	17.4	6.20676e-06
17.5	1.08477e-09	17.5	6.23488e-06
17.6	0	17.6	6.18526e-06
17.7	0	17.7	6.34405e-06
17.8	0	17.8	6.37382e-06
17.9	3.25431e-09	17.9	6.28616e-06
18	1.08477e-09	18	6.36224e-06
18.1	2.16954e-09	18.1	6.46893e-06
18.2	0	18.2	6.47637e-06
18.3	0	18.3	6.58802e-06
18.4	0	18.4	6.63598e-06
18.5	1.08477e-09	18.5	6.58057e-06
18.6	0	18.6	6.53261e-06
18.7	0	18.7	6.49787e-06
18.8	1.08477e-09	18.8	6.48464e-06
18.9	0	18.9	6.34322e-06
19	0	19	6.31097e-06
19.1	0	19.1	6.15549e-06
19.2	1.08477e-09	19.2	6.23323e-06
19.3	1.08477e-09	19.3	6.15879e-06
19.4	1.08477e-09	19.4	5.96114e-06
19.5	2.16954e-09	19.5	5.80566e-06
19.6	1.08477e-09	19.6	5.90077e-06
19.7	2.16954e-09	19.7	5.68326e-06
19.8	1.08477e-09	19.8	5.73784e-06
19.9	2.16954e-09	19.9	5.58319e-06
20	1.08477e-09	20	5.52199e-06
20.1	1.08477e-09	20.1	5.67499e-06
20.2	1.08477e-09	20.2	5.51207e-06
20.3	1.08477e-09	20.3	5.5038e-06
20.4	1.08477e-09	20.4	5.43598e-06
20.5	0	20.5	5.36651e-06
20.6	0	20.6	5.25487e-06
20.7	0	20.7	5.11096e-06
20.8	1.08477e-09	20.8	5.07623e-06
20.9	1.08477e-09	20.9	5.106e-06
21	1.08477e-09	21	4.95714e-06
21.1	0	21.1	4.94887e-06
21.2	0	21.2	4.9621e-06
21.3	2.16954e-09	21.3	4.76114e-06
21.4	0	21.4	4.76444e-06
21.5	1.08477e-09	21.5	4.72806e-06
21.6	1.08477e-09	21.6	4.4783e-06
21.7	0	21.7	4.40304e-06
21.8	0	21.8	4.42702e-06
21.9	0	21.9	4.42206e-06
22	0	22	4.43198e-06
22.1	0	22.1	4.4998e-06
22.2	1.08477e-09	22.2	4.44025e-06
22.3	0	22.3	4.47995e-06
22.4	0	22.4	4.24342e-06
22.5	0	22.5	4.21117e-06
22.6	0	22.6	4.31951e-06
22.7	1.08477e-09	22.7	4.36582e-06
22.8	1.08477e-09	22.8	4.23846e-06
22.9	0	22.9	4.28726e-06
23	0	23	4.30958e-06
23.1	0	23.1	4.20207e-06
23.2	0	23.2	4.27816e-06
23.3	0	23.3	4.39394e-06
23.4	1.08477e-09	23.4	4.18305e-06
23.5	2.16954e-09	23.5	4.14501e-06
23.6	0	23.6	4.30628e-06
23.7	1.08477e-09	23.7	4.20786e-06
23.8	0	23.8	4.23515e-06
23.9	0	23.9	4.32116e-06
24	1.08477e-09	24	4.36996e-06
24.1	0	24.1	4.26741e-06
24.2	0	24.2	4.3071e-06
24.3	0	24.3	4.34597e-06
24.4	1.08477e-09	24.4	4.34597e-06
24.5	0	24.5	4.46506e-06
24.6	0	24.6	4.35755e-06
24.7	2.16954e-09	24.7	4.40717e-06
24.8	1.08477e-09	24.8	4.68174e-06
24.9	0	24.9	4.71979e-06
25	1.08477e-09	25	4.61393e-06
25.1	0	25.1	4.7661e-06
25.2	0	25.2	4.65362e-06
25.3	1.08477e-09	25.3	4.68009e-06
25.4	0	25.4	4.76775e-06
25.5	0	25.5	4.88684e-06
25.6	0	25.6	4.82068e-06
25.7	0	25.7	4.87775e-06
25.8	1.08477e-09	25.8	4.98278e-06
25.9	1.08477e-09	25.9	5.0845e-06
26	1.08477e-09	26	5.0109e-06
26.1	1.08477e-09	26.1	5.07623e-06
26.2	1.08477e-09	26.2	5.18788e-06
26.3	1.08477e-09	26.3	5.19615e-06
26.4	1.08477e-09	26.4	5.2466e-06
26.5	1.08477e-09	26.5	5.07954e-06
26.6	2.16954e-09	26.6	5.106e-06
26.7	1.08477e-09	26.7	5.19532e-06
26.8	1.08477e-09	26.8	5.32103e-06
26.9	0	26.9	5.10848e-06
27	1.08477e-09	27	5.26231e-06
27.1	0	27.1	5.27471e-06
27.2	0	27.2	5.25404e-06
27.3	0	27.3	5.36651e-06
27.4	1.08477e-09	27.4	5.45831e-06
27.5	0	27.5	5.33426e-06
27.6	2.16954e-09	27.6	5.47981e-06
27.7	0	27.7	5.52447e-06
27.8	1.08477e-09	27.8	5.40042e-06
27.9	3.25431e-09	27.9	5.565e-06
28	2.16954e-09	28	5.49387e-06
28.1	0	28.1	5.39629e-06
28.2	0	28.2	5.67168e-06
28.3	3.25431e-09	28.3	5.66507e-06
28.4	2.16954e-09	28.4	5.565e-06
28.5	0	28.5	5.71882e-06
28.6	0	28.6	5.54763e-06
28.7	0	28.7	5.59725e-06
28.8	2.16954e-09	28.8	5.56086e-06
28.9	0	28.9	5.53109e-06
29	1.08477e-09	29	5.54928e-06
29.1	0	29.1	5.56252e-06
29.2	2.16954e-09	29.2	5.42192e-06
29.3	1.08477e-09	29.3	5.50793e-06
29.4	0	29.4	5.4641e-06
29.5	0	29.5	5.50132e-06
29.6	0	29.6	5.34915e-06
29.7	0	29.7	5.46906e-06
29.8	1.08477e-09	29.8	5.48974e-06
29.9	0	29.9	5.40621e-06
30	2.16954e-09	30	5.3632e-06
30.1	1.08477e-09	30.1	5.26562e-06
30.2	0	30.2	5.29208e-06
30.3	0	30.3	5.26479e-06
30.4	1.08477e-09	30.4	5.27389e-06
30.5	1.08477e-09	30.5	5.24246e-06
30.6	0	30.6	5.22261e-06
30.7	2.16954e-09	30.7	5.23832e-06
30.8	1.08477e-09	30.8	5.24825e-06
30.9	0	30.9	5.1887e-06
31	1.08477e-09	31	5.09939e-06
31.1	0	31.1	5.02992e-06
31.2	2.16954e-09	31.2	4.94556e-06
31.3	0	31.3	5.03157e-06
31.4	3.25431e-09	31.4	5.02992e-06
31.5	2.16954e-09	31.5	5.05721e-06
31.6	1.08477e-09	31.6	4.97699e-06
31.7	0	31.7	5.07044e-06
31.8	0	31.8	5.08285e-06
31.9	4.33908e-09	31.9	4.92985e-06
32	0	32	4.97947e-06
32.1	0	32.1	4.953e-06
32.2	0	32.2	4.90669e-06
32.3	2.16954e-09	32.3	4.88684e-06
32.4	3.25431e-09	32.4	4.88271e-06
32.5	0	32.5	4.9191e-06
32.6	2.16954e-09	32.6	4.93894e-06
32.7	1.08477e-09	32.7	4.88932e-06
32.8	1.08477e-09	32.8	4.83557e-06
32.9	2.16954e-09	32.9	4.84797e-06
33	0	33	4.67016e-06
33.1	0	33.1	4.8794e-06
33.2	0	33.2	4.91662e-06
33.3	1.08477e-09	33.3	4.75866e-06
33.4	0	33.4	4.76114e-06
33.5	1.08477e-09	33.5	4.87857e-06
33.6	0	33.6	4.79256e-06
33.7	1.08477e-09	33.7	4.90338e-06
33.8	0	33.8	4.81655e-06
33.9	0	33.9	4.84632e-06
34	0	34	4.86865e-06
34.1	0	34.1	4.9009e-06
34.2	0	34.2	4.87113e-06
34.3	1.08477e-09	34.3	4.86203e-06
34.4	0	34.4	4.93398e-06
34.5	0	34.5	4.77271e-06
34.6	0	34.6	4.92571e-06
34.7	0	34.7	4.78512e-06
34.8	0	34.8	4.77602e-06
34.9	0	34.9	4.76775e-06
35	0	35	4.81737e-06
35.1	0	35.1	4.91662e-06
35.2	2.16954e-09	35.2	4.89263e-06
35.3	0	35.3	4.87444e-06
35.4	0	35.4	4.90421e-06
35.5	0	35.5	4.93067e-06
35.6	0	35.6	4.97947e-06
35.7	0	35.7	5.03819e-06
35.8	1.08477e-09	35.8	5.05225e-06
35.9	2.16954e-09	35.9	5.02661e-06
36	1.08477e-09	36	4.9621e-06
36.1	0	36.1	4.93812e-06
36.2	1.08477e-09	36.2	4.89346e-06
36.3	0	36.3	5.13247e-06
36.4	2.16954e-09	36.4	4.94556e-06
36.5	0	36.5	4.99601e-06
36.6	0	36.6	4.96541e-06
36.7	0	36.7	4.90669e-06
36.8	4.33908e-09	36.8	5.00428e-06
36.9	1.08477e-09	36.9	4.96045e-06
37	1.08477e-09	37	5.02909e-06
37.1	1.08477e-09	37.1	4.98112e-06
37.2	0	37.2	4.97203e-06
37.3	0	37.3	5.12999e-06
37.4	0	37.4	4.99105e-06
37.5	3.25431e-09	37.5	4.97699e-06
37.6	2.16954e-09	37.6	4.95466e-06
37.7	1.08477e-09	37.7	4.97368e-06
37.8	2.16954e-09	37.8	5.04315e-06
37.9	0	37.9	4.9803e-06
38	1.08477e-09	38	5.0018e-06
38.1	2.16954e-09	38.1	5.02165e-06
38.2	0	38.2	5.10104e-06
38.3	0	38.3	5.05307e-06
38.4	0	38.4	5.10766e-06
38.5	0	38.5	5.07788e-06
38.6	0	38.6	5.05804e-06
38.7	1.08477e-09	38.7	4.94391e-06
38.8	0	38.8	5.09525e-06
38.9	1.08477e-09	38.9	5.01503e-06
39	0	39	4.92571e-06
39.1	0	39.1	5.02082e-06
39.2	2.16954e-09	39.2	4.87278e-06
39.3	2.16954e-09	39.3	4.90338e-06
39.4	1.08477e-09	39.4	4.91579e-06
39.5	0	39.5	4.84384e-06
39.6	0	39.6	4.92737e-06
39.7	0	39.7	4.86865e-06
39.8	1.08477e-09	39.8	4.81985e-06
39.9	0	39.9	4.86203e-06
40	1.08477e-09	40	4.89015e-06
40.1	0	40.1	4.86451e-06
40.2	1.08477e-09	40.2	4.89429e-06
40.3	0	40.3	4.73467e-06
40.4	1.08477e-09	40.4	4.8488e-06
40.5	1.08477e-09	40.5	4.72806e-06
40.6	1.08477e-09	40.6	4.77933e-06
40.7	1.08477e-09	40.7	4.70655e-06
40.8	2.16954e-09	40.8	4.79918e-06
40.9	0	40.9	4.72309e-06
41	0	41	4.79835e-06
41.1	1.08477e-09	41.1	4.72061e-06
41.2	0	41.2	4.67182e-06
41.3	0	41.3	4.6867e-06
41.4	0	41.4	4.69828e-06
41.5	0	41.5	4.50972e-06
41.6	0	41.6	4.60318e-06
41.7	1.08477e-09	41.7	4.54694e-06
41.8	0	41.8	4.57919e-06
41.9	0	41.9	4.58167e-06
42	0	42	4.48491e-06
42.1	2.16954e-09	42.1	4.58581e-06
42.2	0	42.2	4.47747e-06
42.3	1.08477e-09	42.3	4.48243e-06
42.4	0	42.4	4.45845e-06
42.5	0	42.5	4.44604e-06
42.6	0	42.6	4.37657e-06
42.7	0	42.7	4.37657e-06
42.8	2.16954e-09	42.8	4.34184e-06
42.9	1.08477e-09	42.9	4.22275e-06
43	0	43	4.27237e-06
43.1	2.16954e-09	43.1	4.10283e-06
43.2	1.08477e-09	43.2	4.2029e-06
43.3	1.08477e-09	43.3	4.17726e-06
43.4	0	43.4	4.15245e-06
43.5	0	43.5	4.1293e-06
43.6	0	43.6	4.02261e-06
43.7	0	43.7	4.07885e-06
43.8	0	43.8	4.08877e-06
43.9	0	43.9	4.03998e-06
44	0	44	4.02178e-06
44.1	0	44.1	4.06892e-06
44.2	1.08477e-09	44.2	3.93577e-06
44.3	0	44.3	4.03005e-06
44.4	2.16954e-09	44.4	3.98126e-06
44.5	2.16954e-09	44.5	3.88946e-06
44.6	2.16954e-09	44.6	4.11937e-06
44.7	0	44.7	4.02426e-06
44.8	0	44.8	3.90269e-06
44.9	0	44.9	3.9978e-06
45	0	45	3.89608e-06
45.1	0	45.1	3.93081e-06
45.2	0	45.2	3.98457e-06
45.3	1.08477e-09	45.3	3.96555e-06
45.4	1.08477e-09	45.4	4.01351e-06
45.5	1.08477e-09	45.5	4.02096e-06
45.6	0	45.6	4.02261e-06
45.7	0	45.7	4.0284e-06
45.8	0	45.8	4.00772e-06
45.9	0	45.9	3.99615e-06
46	0	46	3.93743e-06
46.1	0	46.1	4.02592e-06
46.2	0	46.2	4.05983e-06
46.3	0	46.3	4.06313e-06
46.4	0	46.4	4.01103e-06
46.5	0	46.5	4.09704e-06
46.6	0	46.6	4.04329e-06
46.7	0	46.7	4.16486e-06
46.8	0	46.8	4.16486e-06
46.9	0	46.9	4.13757e-06
47	0	47	4.17395e-06
47.1	0	47.1	4.18884e-06
47.2	1.08477e-09	47.2	4.33274e-06
47.3	0	47.3	4.25169e-06
47.4	0	47.4	4.42289e-06
47.5	0	47.5	4.39642e-06
47.6	0	47.6	4.42454e-06
47.7	0	47.7	4.38815e-06
47.8	0	47.8	4.4783e-06
47.9	0	47.9	4.44604e-06
48	1.08477e-09	48	4.62468e-06
48.1	1.08477e-09	48.1	4.51303e-06
48.2	0	48.2	4.51965e-06
48.3	0	48.3	4.63378e-06
48.4	1.08477e-09	48.4	4.55025e-06
48.5	0	48.5	4.70903e-06
48.6	0	48.6	4.71813e-06
48.7	0	48.7	4.77106e-06
48.8	0	48.8	4.76775e-06
48.9	0	48.9	4.74873e-06
49	0	49	4.77602e-06
49.1	0	49.1	4.78512e-06
49.2	0	49.2	4.83888e-06
49.3	0	49.3	4.80249e-06
49.4	1.08477e-09	49.4	4.7967e-06
49.5	1.08477e-09	49.5	4.76858e-06
49.6	3.25431e-09	49.6	4.84466e-06
49.7	0	49.7	4.78925e-06
49.8	0	49.8	4.82399e-06
49.9	1.08477e-09	49.9	4.89759e-06
50	0	50	4.91413e-06
50.1	0	50.1	4.77106e-06
50.2	2.16954e-09	50.2	4.84301e-06
50.3	0	50.3	4.72723e-06
50.4	0	50.4	4.77437e-06
50.5	1.08477e-09	50.5	4.81985e-06
50.6	1.08477e-09	50.6	4.81655e-06
50.7	1.08477e-09	50.7	4.76775e-06
50.8	0	50.8	4.68588e-06
50.9	0	50.9	4.73715e-06
51	0	51	4.66107e-06
51.1	0	51.1	4.66768e-06
51.2	1.08477e-09	51.2	4.64783e-06
51.3	0	51.3	4.54032e-06
51.4	0	51.4	4.49732e-06
51.5	0	51.5	4.52957e-06
51.6	0	51.6	4.45514e-06
51.7	0	51.7	4.49649e-06
51.8	2.16954e-09	51.8	4.48657e-06
51.9	0	51.9	4.41214e-06
52	0	52	4.49401e-06
52.1	0	52.1	4.23102e-06
52.2	0	52.2	4.33688e-06
52.3	2.16954e-09	52.3	4.24508e-06
52.4	1.08477e-09	52.4	4.18388e-06
52.5	0	52.5	4.17892e-06
52.6	0	52.6	4.10945e-06
52.7	0	52.7	4.1293e-06
52.8	0	52.8	3.97547e-06
52.9	1.08477e-09	52.9	4.01599e-06
53	0	53	3.91262e-06
53.1	0	53.1	3.92171e-06
53.2	0	53.2	4.04494e-06
53.3	0	53.3	3.86382e-06
53.4	1.08477e-09	53.4	3.9887e-06
53.5	1.08477e-09	53.5	3.8663e-06
53.6	0	53.6	3.79435e-06
53.7	0	53.7	3.91262e-06
53.8	1.08477e-09	53.8	3.84728e-06
53.9	0	53.9	3.7836e-06
54	0	54	3.71331e-06
54.1	1.08477e-09	54.1	3.76872e-06
54.2	0	54.2	3.75548e-06
54.3	0	54.3	3.66534e-06
54.4	1.08477e-09	54.4	3.63722e-06
54.5	1.08477e-09	54.5	3.55369e-06
54.6	0	54.6	3.75466e-06
54.7	0	54.7	3.66947e-06
54.8	0	54.8	3.54956e-06
54.9	0	54.9	3.51482e-06
55	2.16954e-09	55	3.60579e-06
55.1	0	55.1	3.59587e-06
55.2	1.08477e-09	55.2	3.58429e-06
55.3	0	55.3	3.53054e-06
55.4	2.16954e-09	55.4	3.55865e-06
55.5	0	55.5	3.52061e-06
55.6	0	55.6	3.52392e-06
55.7	0	55.7	3.58098e-06
55.8	0	55.8	3.53715e-06
55.9	0	55.9	3.45858e-06
56	0	56	3.51648e-06
56.1	0	56.1	3.57519e-06
56.2	0	56.2	3.39656e-06
56.3	0	56.3	3.50821e-06
56.4	0	56.4	3.51234e-06
56.5	1.08477e-09	56.5	3.55452e-06
56.6	1.08477e-09	56.6	3.49249e-06
56.7	0	56.7	3.52805e-06
56.8	0	56.8	3.54956e-06
56.9	0	56.9	3.59422e-06
57	0	57	3.61985e-06
57.1	1.08477e-09	57.1	3.47264e-06
57.2	0	57.2	3.60166e-06
57.3	0	57.3	3.57437e-06
57.4	0	57.4	3.49994e-06
57.5	0	57.5	3.59918e-06
57.6	0	57.6	3.53136e-06
57.7	0	57.7	3.557e-06
57.8	1.08477e-09	57.8	3.53963e-06
57.9	1.08477e-09	57.9	3.41558e-06
58	0	58	3.47595e-06
58.1	0	58.1	3.60166e-06
58.2	1.08477e-09	58.2	3.6273e-06
58.3	0	58.3	3.61406e-06
58.4	0	58.4	3.51234e-06
58.5	0	58.5	3.47264e-06
58.6	1.08477e-09	58.6	3.46437e-06
58.7	0	58.7	3.61489e-06
58.8	0	58.8	3.51069e-06
58.9	0	58.9	3.43543e-06
59	1.08477e-09	59	3.52392e-06
59.1	0	59.1	3.4222e-06
59.2	1.08477e-09	59.2	3.42468e-06
59.3	0	59.3	3.50076e-06
59.4	0	59.4	3.50242e-06
59.5	0	59.5	3.40566e-06
59.6	1.08477e-09	59.6	3.3949e-06
59.7	1.08477e-09	59.7	3.43956e-06
59.8	0	59.8	3.56279e-06
59.9	0	59.9	3.49663e-06
60	0	60	3.35769e-06
60.1	0	60.1	3.3304e-06
60.2	0	60.2	3.46934e-06
60.3	0	60.3	3.40731e-06
60.4	0	60.4	3.46024e-06
60.5	0	60.5	3.36265e-06
60.6	0	60.6	3.37175e-06
60.7	0	60.7	3.32543e-06
60.8	0	60.8	3.28326e-06
60.9	0	60.9	3.33453e-06
61	0	61	3.34198e-06
61.1	0	61.1	3.29484e-06
61.2	0	61.2	3.19146e-06
61.3	0	61.3	3.29897e-06
61.4	0	61.4	3.23777e-06
61.5	0	61.5	3.21461e-06
61.6	0	61.6	3.26258e-06
61.7	0	61.7	3.12033e-06
61.8	0	61.8	3.20056e-06
61.9	0	61.9	3.19642e-06
62	0	62	3.12447e-06
62.1	0	62.1	3.12778e-06
62.2	0	62.2	3.00621e-06
62.3	0	62.3	3.02771e-06
62.4	0	62.4	3.07402e-06
62.5	1.08477e-09	62.5	2.94501e-06
62.6	0	62.6	2.97147e-06
62.7	0	62.7	2.96899e-06
62.8	0	62.8	2.85486e-06
62.9	0	62.9	2.93095e-06
63	0	63	2.8408e-06
63.1	0	63.1	2.95245e-06
63.2	0	63.2	2.80772e-06
63.3	0	63.3	2.76968e-06
63.4	0	63.4	2.73991e-06
63.5	0	63.5	2.73494e-06
63.6	0	63.6	2.72667e-06
63.7	1.08477e-09	63.7	2.78043e-06
63.8	0	63.8	2.706e-06
63.9	0	63.9	2.66134e-06
64	0	64	2.79366e-06
64.1	0	64.1	2.65886e-06
64.2	0	64.2	2.67871e-06
64.3	1.08477e-09	64.3	2.66051e-06
64.4	0	64.4	2.56375e-06
64.5	0	64.5	2.65307e-06
64.6	0	64.6	2.6051e-06
64.7	0	64.7	2.60676e-06
64.8	0	64.8	2.67292e-06
64.9	0	64.9	2.64976e-06
65	0	65	2.65555e-06
65.1	0	65.1	2.64894e-06
65.2	0	65.2	2.52736e-06
65.3	0	65.3	2.56044e-06
65.4	0	65.4	2.53563e-06
65.5	0	65.5	2.51165e-06
65.6	1.08477e-09	65.6	2.55714e-06
65.7	0	65.7	2.46451e-06
65.8	0	65.8	2.50586e-06
65.9	0	65.9	2.46699e-06
66	0	66	2.5009e-06
66.1	0	66.1	2.52323e-06
66.2	0	66.2	2.47774e-06
66.3	1.08477e-09	66.3	2.52571e-06
66.4	1.08477e-09	66.4	2.57947e-06
66.5	0	66.5	2.49925e-06
66.6	0	66.6	2.52571e-06
66.7	0	66.7	2.55631e-06
66.8	0	66.8	2.5927e-06
66.9	1.08477e-09	66.9	2.62164e-06
67	0	67	2.5712e-06
67.1	0	67.1	2.6142e-06
67.2	1.08477e-09	67.2	2.55548e-06
67.3	0	67.3	2.6142e-06
67.4	0	67.4	2.71758e-06
67.5	0	67.5	2.6754e-06
67.6	0	67.6	2.69442e-06
67.7	0	67.7	2.71179e-06
67.8	0	67.8	2.76968e-06
67.9	0	67.9	2.71427e-06
68	0	68	2.7275e-06
68.1	0	68.1	2.81765e-06
68.2	0	68.2	2.86148e-06
68.3	1.08477e-09	68.3	2.80359e-06
68.4	0	68.4	2.85982e-06
68.5	2.16954e-09	68.5	2.91275e-06
68.6	0	68.6	2.86479e-06
68.7	0	68.7	2.93756e-06
68.8	0	68.8	3.02357e-06
68.9	0	68.9	2.98305e-06
69	0	69	3.07319e-06
69.1	0	69.1	3.07485e-06
69.2	0	69.2	3.17161e-06
69.3	0	69.3	3.13439e-06
69.4	2.16954e-09	69.4	3.20221e-06
69.5	0	69.5	3.21213e-06
69.6	0	69.6	3.18402e-06
69.7	1.08477e-09	69.7	3.36513e-06
69.8	0	69.8	3.31303e-06
69.9	0	69.9	3.29401e-06
70	0	70	3.39739e-06
70.1	1.08477e-09	70.1	3.47761e-06
70.2	0	70.2	3.44618e-06
70.3	0	70.3	3.50159e-06
70.4	0	70.4	3.60331e-06
70.5	1.08477e-09	70.5	3.64632e-06
70.6	0	70.6	3.55121e-06
70.7	0	70.7	3.67857e-06
70.8	0	70.8	3.77037e-06
70.9	0	70.9	3.76293e-06
71	0	71	3.78029e-06
71.1	0	71.1	3.92171e-06
71.2	0	71.2	3.82578e-06
71.3	0	71.3	4.00276e-06
71.4	0	71.4	3.84646e-06
71.5	1.08477e-09	71.5	4.01434e-06
71.6	0	71.6	3.94322e-06
71.7	0	71.7	4.05073e-06
71.8	0	71.8	3.98291e-06
71.9	0	71.9	4.03171e-06
72	0	72	3.96803e-06
72.1	0	72.1	3.97382e-06
72.2	0	72.2	3.97382e-06
72.3	0	72.3	4.09456e-06
72.4	0	72.4	4.1723e-06
72.5	0	72.5	4.06396e-06
72.6	0	72.6	3.97795e-06
72.7	0	72.7	4.04659e-06
72.8	0	72.8	3.94487e-06
72.9	0	72.9	4.03171e-06
73	0	73	3.97961e-06
73.1	0	73.1	4.03171e-06
73.2	2.16954e-09	73.2	4.09043e-06
73.3	0	73.3	4.08133e-06
73.4	0	73.4	3.96224e-06
73.5	0	73.5	4.12185e-06
73.6	1.08477e-09	73.6	4.14584e-06
73.7	0	73.7	3.95645e-06
73.8	0	73.8	4.059e-06
73.9	0	73.9	4.09787e-06
74	0	74	3.95728e-06
74.1	0	74.1	3.95397e-06
74.2	0	74.2	4.08216e-06
74.3	0	74.3	4.06313e-06
74.4	0	74.4	3.96968e-06
74.5	0	74.5	3.90765e-06
74.6	1.08477e-09	74.6	4.06148e-06
74.7	0	74.7	3.87623e-06
74.8	0	74.8	3.90931e-06
74.9	0	74.9	3.90517e-06
75	0	75	3.95562e-06
75.1	0	75.1	3.95149e-06
75.2	0	75.2	3.91841e-06
75.3	0	75.3	3.96141e-06
75.4	0	75.4	3.92254e-06
75.5	0	75.5	3.88615e-06
75.6	0	75.6	3.82661e-06
75.7	0	75.7	3.89194e-06
75.8	0	75.8	3.90269e-06
75.9	1.08477e-09	75.9	3.84067e-06
76	0	76	3.82082e-06
76.1	0	76.1	4.0193e-06
76.2	0	76.2	3.8448e-06
76.3	0	76.3	3.88946e-06
76.4	0	76.4	3.85638e-06
76.5	0	76.5	3.87788e-06
76.6	0	76.6	3.94074e-06
76.7	0	76.7	4.02096e-06
76.8	0	76.8	3.88615e-06
76.9	0	76.9	3.94404e-06
77	1.08477e-09	77	3.95728e-06
77.1	1.08477e-09	77.1	3.89111e-06
77.2	0	77.2	4.20621e-06
77.3	0	77.3	4.02923e-06
77.4	0	77.4	4.01186e-06
77.5	0	77.5	3.99945e-06
77.6	0	77.6	4.07554e-06
77.7	0	77.7	4.04659e-06
77.8	1.08477e-09	77.8	3.99118e-06
77.9	0	77.9	4.20621e-06
78	0	78	4.0896e-06
78.1	0	78.1	4.0987e-06
78.2	0	78.2	4.21613e-06
78.3	0	78.3	4.25996e-06
78.4	0	78.4	4.16238e-06
78.5	0	78.5	4.20125e-06
78.6	0	78.6	4.25417e-06
78.7	1.08477e-09	78.7	4.17644e-06
78.8	0	78.8	4.22936e-06
78.9	0	78.9	4.22358e-06
79	0	79	4.25004e-06
79.1	0	79.1	4.24508e-06
79.2	1.08477e-09	79.2	4.4477e-06
79.3	0	79.3	4.31786e-06
79.4	1.08477e-09	79.4	4.48657e-06
79.5	0	79.5	4.55025e-06
79.6	0	79.6	4.51303e-06
79.7	0	79.7	4.44356e-06
79.8	0	79.8	4.50476e-06
79.9	0	79.9	4.55852e-06
80	0	80	4.61062e-06
80.1	0	80.1	4.55107e-06
80.2	0	80.2	4.5825e-06
80.3	1.08477e-09	80.3	4.49318e-06
80.4	0	80.4	4.56679e-06
80.5	0	80.5	4.54363e-06
80.6	0	80.6	4.50228e-06
80.7	0	80.7	4.72144e-06
80.8	0	80.8	4.62137e-06
80.9	1.08477e-09	80.9	4.57423e-06
81	1.08477e-09	81	4.58333e-06
81.1	0	81.1	4.49484e-06
81.2	1.08477e-09	81.2	4.63047e-06
81.3	0	81.3	4.63956e-06
81.4	0	81.4	4.57092e-06
81.5	0	81.5	4.66355e-06
81.6	0	81.6	4.44025e-06
81.7	0	81.7	4.5213e-06
81.8	0	81.8	4.56183e-06
81.9	1.08477e-09	81.9	4.51799e-06
82	2.16954e-09	82	4.40056e-06
82.1	0	82.1	4.3865e-06
82.2	0	82.2	4.4477e-06
82.3	0	82.3	4.34018e-06
82.4	0	82.4	4.42289e-06
82.5	0	82.5	4.42785e-06
82.6	0	82.6	4.51303e-06
82.7	0	82.7	4.41048e-06
82.8	0	82.8	4.39973e-06
82.9	1.08477e-09	82.9	4.40469e-06
83	0	83	4.32282e-06
83.1	1.08477e-09	83.1	4.35011e-06
83.2	0	83.2	4.28891e-06
83.3	0	83.3	4.27237e-06
83.4	0	83.4	4.29883e-06
83.5	0	83.5	4.28312e-06
83.6	0	83.6	4.21944e-06
83.7	0	83.7	4.26658e-06
83.8	2.16954e-09	83.8	4.24177e-06
83.9	0	83.9	4.11937e-06
84	0	84	4.23267e-06
84.1	0	84.1	4.10283e-06
84.2	0	84.2	4.23598e-06
84.3	1.08477e-09	84.3	4.13178e-06
84.4	0	84.4	4.00359e-06
84.5	0	84.5	4.02013e-06
84.6	0	84.6	3.99201e-06
84.7	0	84.7	4.04742e-06
84.8	0	84.8	3.96306e-06
84.9	0	84.9	3.97299e-06
85	0	85	3.96472e-06
85.1	0	85.1	4.06479e-06
85.2	0	85.2	3.88367e-06
85.3	0	85.3	3.89029e-06
85.4	0	85.4	3.82165e-06
85.5	0	85.5	3.91427e-06
85.6	1.08477e-09	85.6	3.84315e-06
85.7	0	85.7	3.88036e-06
85.8	0	85.8	3.81172e-06
85.9	0	85.9	3.8018e-06
86	1.08477e-09	86	3.73481e-06
86.1	0	86.1	3.84646e-06
86.2	0	86.2	3.87292e-06
86.3	0	86.3	3.92502e-06
86.4	0	86.4	3.82495e-06
86.5	0	86.5	3.80924e-06
86.6	0	86.6	3.96058e-06
86.7	0	86.7	3.91592e-06
86.8	0	86.8	3.92254e-06
86.9	1.08477e-09	86.9	3.88863e-06
87	0	87	4.02426e-06
87.1	0	87.1	3.91179e-06
87.2	0	87.2	4.1326e-06
87.3	1.08477e-09	87.3	4.08464e-06
87.4	0	87.4	4.07967e-06
87.5	0	87.5	4.0805e-06
87.6	0	87.6	4.18305e-06
87.7	0	87.7	4.11441e-06
87.8	1.08477e-09	87.8	4.24425e-06
87.9	0	87.9	4.27568e-06
88	0	88	4.31786e-06
88.1	0	88.1	4.26658e-06
88.2	0	88.2	4.30876e-06
88.3	0	88.3	4.45845e-06
88.4	1.08477e-09	88.4	4.48491e-06
88.5	0	88.5	4.49897e-06
88.6	0	88.6	4.57423e-06
88.7	0	88.7	4.69332e-06
88.8	0	88.8	4.73219e-06
88.9	0	88.9	4.80414e-06
89	0	89	4.7752e-06
89.1	0	89.1	4.97368e-06
89.2	0	89.2	4.88023e-06
89.3	0	89.3	5.06713e-06
89.4	0	89.4	5.15645e-06
89.5	0	89.5	5.05721e-06
89.6	0	89.6	5.15149e-06
89.7	0	89.7	5.30945e-06
89.8	0	89.8	5.3508e-06
89.9	1.08477e-09	89.9	5.34666e-06
90	0	90	5.53274e-06
90.1	1.08477e-09	90.1	5.57906e-06
90.2	0	90.2	5.65101e-06
90.3	1.08477e-09	90.3	5.72875e-06
90.4	0	90.4	5.8313e-06
90.5	1.08477e-09	90.5	5.98843e-06
90.6	0	90.6	6.21172e-06
90.7	0	90.7	6.01737e-06
90.8	0	90.8	6.18112e-06
90.9	1.08477e-09	90.9	6.20593e-06
91	0	91	6.21669e-06
91.1	0	91.1	6.4069e-06
91.2	1.08477e-09	91.2	6.54749e-06
91.3	0	91.3	6.60952e-06
91.4	0	91.4	6.59215e-06
91.5	0	91.5	6.73936e-06
91.6	0	91.6	6.87747e-06
91.7	1.08477e-09	91.7	6.91965e-06
91.8	0	91.8	7.00731e-06
91.9	0	91.9	7.09167e-06
92	0	92	7.12806e-06
92.1	1.08477e-09	92.1	7.24136e-06
92.2	0	92.2	7.38195e-06
92.3	0	92.3	7.31827e-06
92.4	0	92.4	7.4539e-06
92.5	0	92.5	7.54074e-06
92.6	0	92.6	7.72186e-06
92.7	1.08477e-09	92.7	7.6557e-06
92.8	1.08477e-09	92.8	7.58044e-06
92.9	0	92.9	7.73922e-06
93	0	93	7.85831e-06
93.1	0	93.1	7.84839e-06
93.2	0	93.2	7.89553e-06
93.3	0	93.3	7.89057e-06
93.4	0	93.4	7.79877e-06
93.5	0	93.5	7.99064e-06
93.6	1.08477e-09	93.6	7.91538e-06
93.7	0	93.7	8.01297e-06
93.8	0	93.8	7.90297e-06
93.9	0	93.9	8.18747e-06
94	0	94	7.7202e-06
94.1	0	94.1	7.97244e-06
94.2	0	94.2	7.86824e-06
94.3	0	94.3	8.05763e-06
94.4	0	94.4	8.09153e-06
94.5	0	94.5	7.7384e-06
94.6	0	94.6	7.97244e-06
94.7	0	94.7	7.82358e-06
94.8	0	94.8	7.91455e-06
94.9	1.08477e-09	94.9	7.7996e-06
95	1.08477e-09	95	7.75328e-06
95.1	0	95.1	7.70449e-06
95.2	1.08477e-09	95.2	7.71193e-06
95.3	0	95.3	7.69291e-06
95.4	1.08477e-09	95.4	7.53991e-06
95.5	0	95.5	7.56555e-06
95.6	1.08477e-09	95.6	7.43984e-06
95.7	0	95.7	7.41751e-06
95.8	0	95.8	7.46383e-06
95.9	1.08477e-09	95.9	7.53578e-06
96	0	96	7.47541e-06
96.1	0	96.1	7.41007e-06
96.2	0	96.2	7.51179e-06
96.3	0	96.3	7.47789e-06
96.4	1.08477e-09	96.4	7.42992e-06
96.5	0	96.5	7.44646e-06
96.6	1.08477e-09	96.6	7.16776e-06
96.7	0	96.7	7.36872e-06
96.8	0	96.8	7.14377e-06
96.9	1.08477e-09	96.9	7.2976e-06
97	0	97	7.17933e-06
97.1	0	97.1	7.15039e-06
97.2	0	97.2	7.04205e-06
97.3	0	97.3	6.98829e-06
97.4	0	97.4	7.17933e-06
97.5	1.08477e-09	97.5	7.03709e-06
97.6	0	97.6	6.92957e-06
97.7	0	97.7	6.98829e-06
97.8	0	97.8	6.93454e-06
97.9	0	97.9	6.85762e-06
98	1.08477e-09	98	6.94281e-06
98.1	0	98.1	6.84853e-06
98.2	0	98.2	6.90807e-06
98.3	0	98.3	6.81379e-06
98.4	1.08477e-09	98.4	6.98829e-06
98.5	0	98.5	6.94115e-06
98.6	0	98.6	7.01393e-06
98.7	0	98.7	6.83199e-06
98.8	2.16954e-09	98.8	7.01558e-06
98.9	0	98.9	6.88822e-06
99	0	99	6.93619e-06
99.1	0	99.1	6.98747e-06
99.2	0	99.2	7.01228e-06
99.3	1.08477e-09	99.3	6.99987e-06
99.4	0	99.4	7.11813e-06
99.5	1.08477e-09	99.5	7.10325e-06
99.6	0	99.6	7.114e-06
99.7	1.08477e-09	99.7	7.21241e-06
99.8	0	99.8	7.12227e-06
99.9	0	99.9	7.1537e-06
100	1.08477e-09	100	7.12971e-06
100.1	0	100.1	7.1843e-06
100.2	1.08477e-09	100.2	7.20911e-06
100.3	0	100.3	7.23474e-06
100.4	0	100.4	7.20663e-06
100.5	0	100.5	7.23805e-06
100.6	0	100.6	7.16693e-06
100.7	0	100.7	7.11069e-06
100.8	0	100.8	7.18678e-06
100.9	0	100.9	7.0834e-06
101	0	101	7.18678e-06
101.1	0	101.1	7.04039e-06
101.2	0	101.2	6.96679e-06
101.3	0	101.3	7.12971e-06
101.4	0	101.4	6.98747e-06
101.5	0	101.5	7.1049e-06
101.6	0	101.6	7.03709e-06
101.7	0	101.7	7.20828e-06
101.8	0	101.8	7.13798e-06
101.9	0	101.9	7.02716e-06
102	1.08477e-09	102	6.9486e-06
102.1	0	102.1	7.05197e-06
102.2	1.08477e-09	102.2	6.99656e-06
102.3	0	102.3	6.93702e-06
102.4	0	102.4	7.16279e-06
102.5	0	102.5	7.01476e-06
102.6	1.08477e-09	102.6	7.12889e-06
102.7	0	102.7	6.96927e-06
102.8	0	102.8	6.99574e-06
102.9	0	102.9	6.95769e-06
103	0	103	7.04288e-06
103.1	0	103.1	7.04039e-06
103.2	0	103.2	6.81793e-06
103.3	0	103.3	6.76252e-06
103.4	0	103.4	6.81131e-06
103.5	1.08477e-09	103.5	6.63102e-06
103.6	0	103.6	6.69222e-06
103.7	0	103.7	6.68809e-06
103.8	0	103.8	6.74101e-06
103.9	0	103.9	6.45073e-06
104	0	104	6.54418e-06
104.1	0	104.1	6.43502e-06
104.2	0	104.2	6.50697e-06
104.3	0	104.3	6.42096e-06
104.4	0	104.4	6.30683e-06
104.5	0	104.5	6.23984e-06
104.6	0	104.6	6.18361e-06
104.7	0	104.7	6.1282e-06
104.8	0	104.8	6.0794e-06
104.9	0	104.9	6.00414e-06
105	0	105	6.01737e-06
105.1	0	105.1	5.88919e-06
105.2	0	105.2	5.91731e-06
105.3	0	105.3	5.81641e-06
105.4	0	105.4	5.89498e-06
105.5	0	105.5	5.74363e-06
105.6	0	105.6	5.60717e-06
105.7	0	105.7	5.7825e-06
105.8	0	105.8	5.65597e-06
105.9	0	105.9	5.68326e-06
106	1.08477e-09	106	5.58815e-06
106.1	0	106.1	5.60966e-06
106.2	0	106.2	5.73288e-06
106.3	0	106.3	5.47154e-06
106.4	1.08477e-09	106.4	5.37396e-06
106.5	0	106.5	5.51455e-06
106.6	0	106.6	5.54763e-06
106.7	1.08477e-09	106.7	5.38719e-06
106.8	1.08477e-09	106.8	5.34088e-06
106.9	1.08477e-09	106.9	5.31606e-06
107	0	107	5.27306e-06
107.1	0	107.1	5.25735e-06
107.2	0	107.2	5.21765e-06
107.3	0	107.3	5.19284e-06
107.4	0	107.4	5.20938e-06
107.5	0	107.5	5.24411e-06
107.6	0	107.6	5.10021e-06
107.7	1.08477e-09	107.7	5.23336e-06
107.8	0	107.8	5.27554e-06
107.9	0	107.9	5.27968e-06
108	0	108	5.22096e-06
108.1	0	108.1	5.13329e-06
108.2	0	108.2	5.23584e-06
108.3	0	108.3	5.39629e-06
108.4	0	108.4	5.23998e-06
108.5	0	108.5	5.27719e-06
108.6	0	108.6	5.37147e-06
108.7	1.08477e-09	108.7	5.37809e-06
108.8	0	108.8	5.31689e-06
108.9	0	108.9	5.31937e-06
109	0	109	5.37726e-06
109.1	0	109.1	5.3111e-06
109.2	1.08477e-09	109.2	5.57161e-06
109.3	0	109.3	5.64108e-06
109.4	0	109.4	5.43764e-06
109.5	0	109.5	5.6601e-06
109.6	0	109.6	5.75521e-06
109.7	0	109.7	5.86934e-06
109.8	0	109.8	5.72048e-06
109.9	0	109.9	5.84122e-06
110	1.08477e-09	110	5.77671e-06
110.1	0	110.1	6.06369e-06
110.2	0	110.2	6.02813e-06
110.3	0	110.3	5.95866e-06
110.4	0	110.4	6.11662e-06
110.5	0	110.5	6.18195e-06
110.6	1.08477e-09	110.6	6.42179e-06
110.7	0	110.7	6.35397e-06
110.8	0	110.8	6.48795e-06
110.9	0	110.9	6.54915e-06
111	0	111	6.68726e-06
111.1	0	111.1	6.77575e-06
111.2	0	111.2	6.87582e-06
111.3	0	111.3	6.96927e-06
111.4	0	111.4	6.97093e-06
111.5	1.08477e-09	111.5	7.13716e-06
111.6	0	111.6	7.16197e-06
111.7	0	111.7	7.32985e-06
111.8	0	111.8	7.53164e-06
111.9	0	111.9	7.5854e-06
112	0	112	7.65239e-06
112.1	0	112.1	7.68299e-06
112.2	0	112.2	7.69539e-06
112.3	0	112.3	7.93936e-06
112.4	0	112.4	8.13371e-06
112.5	0	112.5	8.35783e-06
112.6	0	112.6	8.38016e-06
112.7	0	112.7	8.62496e-06
112.8	0	112.8	8.4364e-06
112.9	0	112.9	8.64233e-06
113	1.08477e-09	113	8.83998e-06
113.1	0	113.1	8.92682e-06
113.2	0	113.2	8.92765e-06
113.3	0	113.3	9.08643e-06
113.4	1.08477e-09	113.4	9.25845e-06
113.5	1.08477e-09	113.5	9.14846e-06
113.6	0	113.6	9.27003e-06
113.7	1.08477e-09	113.7	9.42965e-06
113.8	0	113.8	9.44701e-06
113.9	1.08477e-09	113.9	9.62317e-06
114	0	114	9.82496e-06
114.1	0	114.1	9.76376e-06
114.2	1.08477e-09	114.2	9.76542e-06
114.3	1.08477e-09	114.3	9.73482e-06
114.4	0	114.4	1.00731e-05
114.5	0	114.5	9.91262e-06
114.6	0	114.6	1.00325e-05
114.7	0	114.7	9.96307e-06
114.8	0	114.8	1.00648e-05
114.9	0	114.9	9.9945e-06
115	0	115	1.01988e-05
115.1	0	115.1	9.9118e-06
115.2	0	115.2	9.93165e-06
115.3	0	115.3	9.95067e-06
115.4	1.08477e-09	115.4	9.95728e-06
115.5	1.08477e-09	115.5	9.99863e-06
115.6	0	115.6	9.81421e-06
115.7	0	115.7	9.82413e-06
115.8	0	115.8	9.76872e-06
115.9	0	115.9	9.80594e-06
116	0	116	9.52393e-06
116.1	0	116.1	9.42717e-06
116.2	0	116.2	9.55205e-06
116.3	2.16954e-09	116.3	9.31717e-06
116.4	1.08477e-09	116.4	9.22372e-06
116.5	0	116.5	9.2477e-06
116.6	1.08477e-09	116.6	9.12034e-06
116.7	0	116.7	8.95659e-06
116.8	0	116.8	8.6539e-06
116.9	0	116.9	8.69443e-06
117	0	117	8.49429e-06
117.1	0	117.1	8.3446e-06
117.2	0	117.2	8.35535e-06
117.3	0	117.3	8.29415e-06
117.4	0	117.4	8.23792e-06
117.5	0	117.5	7.97658e-06
117.6	0	117.6	7.94763e-06
117.7	0	117.7	7.74749e-06
117.8	0	117.8	7.92448e-06
117.9	0	117.9	7.48037e-06
118	1.08477e-09	118	7.54239e-06
118.1	0	118.1	7.49691e-06
118.2	0	118.2	7.46548e-06
118.3	0	118.3	7.3406e-06
118.4	0	118.4	7.32737e-06
118.5	0	118.5	7.10573e-06
118.6	0	118.6	7.16445e-06
118.7	0	118.7	7.0131e-06
118.8	1.08477e-09	118.8	7.01972e-06
118.9	1.08477e-09	118.9	6.86424e-06
119	0	119	7.03791e-06
119.1	1.08477e-09	119.1	6.85762e-06
119.2	0	119.2	6.75921e-06
119.3	0	119.3	6.73771e-06
119.4	0	119.4	6.72778e-06
119.5	0	119.5	6.56817e-06
119.6	0	119.6	6.66741e-06
119.7	0	119.7	6.60125e-06
119.8	0	119.8	6.50614e-06
119.9	0	119.9	6.52186e-06
120	0	120	6.49374e-06
120.1	0	120.1	6.5417e-06
120.2	0	120.2	6.60538e-06
120.3	0	120.3	6.56155e-06
120.4	0	120.4	6.40525e-06
120.5	0	120.5	6.3763e-06
120.6	0	120.6	6.4681e-06
120.7	0	120.7	6.50614e-06
120.8	0	120.8	6.53343e-06
120.9	0	120.9	6.55411e-06
121	0	121	6.62192e-06
121.1	0	121.1	6.75011e-06
121.2	0	121.2	6.83199e-06
121.3	0	121.3	6.70711e-06
121.4	0	121.4	6.88657e-06
121.5	0	121.5	6.90311e-06
121.6	0	121.6	7.05363e-06
121.7	0	121.7	7.01641e-06
121.8	0	121.8	7.27858e-06
121.9	0	121.9	7.21738e-06
122	0	122	7.20497e-06
122.1	0	122.1	7.40015e-06
122.2	1.08477e-09	122.2	7.45721e-06
122.3	1.08477e-09	122.3	7.42e-06
122.4	0	122.4	7.63915e-06
122.5	1.08477e-09	122.5	7.68547e-06
122.6	0	122.6	7.68381e-06
122.7	0	122.7	7.67389e-06
122.8	1.08477e-09	122.8	7.77065e-06
122.9	0	122.9	7.82275e-06
123	0	123	7.71855e-06
123.1	0	123.1	7.7996e-06
123.2	0	123.2	7.92778e-06
123.3	0	123.3	8.03943e-06
123.4	0	123.4	7.8823e-06
123.5	0	123.5	7.85004e-06
123.6	0	123.6	8.02372e-06
123.7	0	123.7	7.8302e-06
123.8	1.08477e-09	123.8	7.8608e-06
123.9	1.08477e-09	123.9	7.95011e-06
124	0	124	7.82275e-06
124.1	0	124.1	7.96748e-06
124.2	0	124.2	8.01627e-06
124.3	0	124.3	7.89222e-06
124.4	0	124.4	7.84756e-06
124.5	0	124.5	7.89388e-06
124.6	1.08477e-09	124.6	7.8517e-06
124.7	0	124.7	7.90049e-06
124.8	0	124.8	7.91538e-06
124.9	1.08477e-09	124.9	7.69622e-06
125	0	125	7.60773e-06
125.1	0	125.1	7.53578e-06
125.2	0	125.2	7.46631e-06
125.3	0	125.3	7.41834e-06
125.4	0	125.4	7.32985e-06
125.5	0	125.5	7.24715e-06
125.6	0	125.6	7.25707e-06
125.7	0	125.7	7.26782e-06
125.8	0	125.8	6.93536e-06
125.9	0	125.9	7.05197e-06
126	0	126	6.95438e-06
126.1	0	126.1	6.81875e-06
126.2	0	126.2	6.71372e-06
126.3	0	126.3	6.70959e-06
126.4	0	126.4	6.53426e-06
126.5	0	126.5	6.32337e-06
126.6	0	126.6	6.25721e-06
126.7	0	126.7	6.20097e-06
126.8	0	126.8	6.18526e-06
126.9	0	126.9	6.13316e-06
127	0	127	5.96941e-06
127.1	0	127.1	5.98429e-06
127.2	0	127.2	5.95204e-06
127.3	1.08477e-09	127.3	6.00083e-06
127.4	1.08477e-09	127.4	5.81972e-06
127.5	0	127.5	5.80897e-06
127.6	0	127.6	5.83212e-06
127.7	0	127.7	5.82964e-06
127.8	1.08477e-09	127.8	5.85693e-06
127.9	0	127.9	5.85528e-06
128	0	128	5.82551e-06
128.1	0	128.1	5.78829e-06
128.2	0	128.2	5.80235e-06
128.3	0	128.3	5.91813e-06
128.4	0	128.4	5.88009e-06
128.5	0	128.5	5.91069e-06
128.6	0	128.6	6.07444e-06
128.7	0	128.7	6.02151e-06
128.8	0	128.8	6.09511e-06
128.9	0	128.9	6.08602e-06
129	0	129	6.17285e-06
129.1	0	129.1	6.33164e-06
129.2	0	129.2	6.44163e-06
129.3	1.08477e-09	129.3	6.6856e-06
129.4	0	129.4	6.72944e-06
129.5	0	129.5	6.89815e-06
129.6	0	129.6	6.96348e-06
129.7	0	129.7	7.15121e-06
129.8	0	129.8	7.29594e-06
129.9	0	129.9	7.34887e-06
130	0	130	7.68464e-06
130.1	0	130.1	7.58457e-06
130.2	0	130.2	7.60856e-06
130.3	0	130.3	7.69705e-06
130.4	0	130.4	7.71772e-06
130.5	0	130.5	7.90215e-06
130.6	0	130.6	8.00718e-06
130.7	0	130.7	8.17589e-06
130.8	0	130.8	8.51745e-06
130.9	0	130.9	8.64481e-06
131	0	131	8.96569e-06
131.1	0	131.1	9.23695e-06
131.2	0	131.2	9.41641e-06
131.3	0	131.3	9.6579e-06
131.4	0	131.4	9.60001e-06
131.5	0	131.5	9.68271e-06
131.6	0	131.6	9.65377e-06
131.7	0	131.7	9.52393e-06
131.8	0	131.8	9.51979e-06
131.9	0	131.9	9.42882e-06
132	0	132	9.50573e-06
132.1	0	132.1	9.8324e-06
132.2	0	132.2	9.96142e-06
132.3	0	132.3	1.01475e-05
132.4	0	132.4	1.0513e-05
132.5	0	132.5	1.05999e-05
132.6	0	132.6	1.09084e-05
132.7	1.08477e-09	132.7	1.09158e-05
132.8	1.08477e-09	132.8	1.07653e-05
132.9	0	132.9	1.08505e-05
133	0	133	1.10084e-05
133.1	0	133.1	1.0862e-05
133.2	0	133.2	1.09588e-05
133.3	0	133.3	1.146e-05
133.4	0	133.4	1.17949e-05
133.5	0	133.5	1.20596e-05
133.6	1.08477e-09	133.6	1.20116e-05
133.7	0	133.7	1.21356e-05
133.8	0	133.8	1.23507e-05
133.9	0	133.9	1.20596e-05
134	0	134	1.18065e-05
134.1	0	134.1	1.18478e-05
134.2	0	134.2	1.16212e-05
134.3	0	134.3	1.14434e-05
134.4	0	134.4	1.17015e-05
134.5	0	134.5	1.15551e-05
134.6	0	134.6	1.22729e-05
134.7	0	134.7	1.24937e-05
134.8	0	134.8	1.31148e-05
134.9	0	134.9	1.35879e-05
135	0	135	1.41643e-05
135.1	0	135.1	1.462e-05
135.2	0	135.2	1.44505e-05
135.3	0	135.3	1.48061e-05
135.4	0	135.4	1.43033e-05
135.5	1.08477e-09	135.5	1.37996e-05
135.6	0	135.6	1.34547e-05
135.7	1.08477e-09	135.7	1.30288e-05
135.8	0	135.8	1.26988e-05
135.9	0	135.9	1.25707e-05
136	1.08477e-09	136	1.24665e-05
136.1	0	136.1	1.21638e-05
136.2	0	136.2	1.2091e-05
136.3	0	136.3	1.2062e-05
136.4	0	136.4	1.16543e-05
136.5	0	136.5	1.12681e-05
136.6	0	136.6	1.08753e-05
136.7	1.08477e-09	136.7	1.07496e-05
136.8	0	136.8	1.0212e-05
136.9	0	136.9	9.89691e-06
137	0	137	9.73399e-06
137.1	1.08477e-09	137.1	9.84398e-06
137.2	0	137.2	9.70422e-06
137.3	0	137.3	9.6546e-06
137.4	0	137.4	9.77534e-06
137.5	0	137.5	9.54295e-06
137.6	0	137.6	9.50491e-06
137.7	0	137.7	9.39905e-06
137.8	0	137.8	9.45694e-06
137.9	0	137.9	9.32213e-06
138	0	138	8.92765e-06
138.1	0	138.1	8.50173e-06
138.2	0	138.2	8.02041e-06
138.3	0	138.3	7.70945e-06
138.4	1.08477e-09	138.4	6.98085e-06
138.5	0	138.5	6.62854e-06
138.6	0	138.6	6.26631e-06
138.7	0	138.7	5.96527e-06
138.8	0	138.8	5.56169e-06
138.9	0	138.9	5.41531e-06
139	0	139	5.2805e-06
139.1	0	139.1	5.03653e-06
139.2	0	139.2	4.88767e-06
139.3	0	139.3	4.78181e-06
139.4	0	139.4	4.47995e-06
139.5	0	139.5	4.41379e-06
139.6	0	139.6	4.38071e-06
139.7	0	139.7	4.06644e-06
139.8	0	139.8	4.07554e-06
139.9	0	139.9	4.06231e-06
140	0	140	3.94818e-06
140.1	0	140.1	3.85969e-06
140.2	0	140.2	3.83488e-06
140.3	0	140.3	3.8051e-06
140.4	0	140.4	3.60827e-06
140.5	0	140.5	3.55286e-06
140.6	1.08477e-09	140.6	3.44866e-06
140.7	0	140.7	3.34528e-06
140.8	0	140.8	3.19394e-06
140.9	0	140.9	3.1286e-06
141	0	141	3.15011e-06
141.1	0	141.1	2.97643e-06
141.2	0	141.2	2.7887e-06
141.3	0	141.3	2.7796e-06
141.4	0	141.4	2.6969e-06
141.5	0	141.5	2.76803e-06
141.6	0	141.6	2.6969e-06
141.7	0	141.7	2.76554e-06
141.8	0	141.8	2.749e-06
141.9	0	141.9	2.78539e-06
142	0	142	2.74818e-06
142.1	0	142.1	2.83915e-06
142.2	0	142.2	2.80772e-06
142.3	0	142.3	2.80772e-06
142.4	0	142.4	2.80607e-06
142.5	0	142.5	2.8069e-06
142.6	0	142.6	2.80938e-06
142.7	0	142.7	2.77051e-06
142.8	0	142.8	2.78622e-06
142.9	0	142.9	2.71013e-06
143	0	143	2.88712e-06
143.1	0	143.1	2.82178e-06
143.2	0	143.2	2.859e-06
143.3	0	143.3	2.85734e-06
143.4	0	143.4	2.84411e-06
143.5	0	143.5	2.91772e-06
143.6	0	143.6	2.90366e-06
143.7	0	143.7	2.81765e-06
143.8	0	143.8	2.76554e-06
143.9	0	143.9	2.78787e-06
144	0	144	2.72006e-06
144.1	0	144.1	2.77299e-06
144.2	0	144.2	2.87554e-06
144.3	0	144.3	2.84328e-06
144.4	0	144.4	2.78787e-06
144.5	0	144.5	2.73164e-06
144.6	0	144.6	2.76224e-06
144.7	0	144.7	2.78126e-06
144.8	0	144.8	2.74818e-06
144.9	0	144.9	2.70435e-06
145	0	145	2.69442e-06
145.1	0	145.1	2.71675e-06
145.2	0	145.2	2.71427e-06
145.3	0	145.3	2.6663e-06
145.4	0	145.4	2.49594e-06
145.5	0	145.5	2.54556e-06
145.6	0	145.6	2.45128e-06
145.7	0	145.7	2.44301e-06
145.8	0	145.8	2.34459e-06
145.9	0	145.9	2.39421e-06
146	0	146	2.39752e-06
146.1	0	146.1	2.2867e-06
146.2	0	146.2	2.2743e-06
146.3	0	146.3	2.15024e-06
146.4	0	146.4	2.13536e-06
146.5	0	146.5	2.16927e-06
146.6	0	146.6	2.15024e-06
146.7	0	146.7	2.11882e-06
146.8	0	146.8	2.00882e-06
146.9	0	146.9	2.0725e-06
147	0	147	1.97409e-06
147.1	0	147.1	2.06258e-06
147.2	0	147.2	1.89883e-06
147.3	0	147.3	1.87898e-06
147.4	0	147.4	1.86658e-06
147.5	0	147.5	1.79297e-06
147.6	0	147.6	1.82275e-06
147.7	0	147.7	1.73591e-06
147.8	0	147.8	1.68463e-06
147.9	0	147.9	1.69042e-06
148	0	148	1.6499e-06
148.1	0	148.1	1.55975e-06
148.2	0	148.2	1.54321e-06
148.3	0	148.3	1.53081e-06
148.4	0	148.4	1.45803e-06
148.5	0	148.5	1.38939e-06
148.6	0	148.6	1.43239e-06
148.7	0	148.7	1.35631e-06
148.8	0	148.8	1.31413e-06
148.9	0	148.9	1.2794e-06
149	0	149	1.26782e-06
149.1	0	149.1	1.24631e-06
149.2	0	149.2	1.21902e-06
149.3	0	149.3	1.14376e-06
149.4	0	149.4	1.16361e-06
149.5	0	149.5	1.13963e-06
149.6	0	149.6	1.17106e-06
149.7	0	149.7	1.1173e-06
149.8	0	149.8	1.15534e-06
149.9	0	149.9	1.15782e-06
150	0	150	1.10986e-06
150.1	0	150.1	1.17023e-06
150.2	0	150.2	1.16361e-06
150.3	0	150.3	1.14707e-06
150.4	0	150.4	1.19917e-06
150.5	0	150.5	1.157e-06
150.6	0	150.6	1.20414e-06
150.7	0	150.7	1.2306e-06
150.8	0	150.8	1.25376e-06
150.9	0	150.9	1.24549e-06
151	0	151	1.27112e-06
151.1	0	151.1	1.25872e-06
151.2	0	151.2	1.35383e-06
151.3	0	151.3	1.29097e-06
151.4	0	151.4	1.36623e-06
151.5	0	151.5	1.36706e-06
151.6	0	151.6	1.37368e-06
151.7	0	151.7	1.37202e-06
151.8	0	151.8	1.41668e-06
151.9	0	151.9	1.40924e-06
152	0	152	1.44728e-06
152.1	0	152.1	1.4266e-06
152.2	0	152.2	1.45555e-06
152.3	0	152.3	1.52915e-06
152.4	0	152.4	1.53742e-06
152.5	0	152.5	1.51261e-06
152.6	0	152.6	1.61186e-06
152.7	0	152.7	1.60937e-06
152.8	0	152.8	1.68133e-06
152.9	0	152.9	1.77312e-06
153	0	153	1.73177e-06
153.1	0	153.1	1.73425e-06
153.2	0	153.2	1.87071e-06
153.3	0	153.3	1.88725e-06
153.4	0	153.4	1.79132e-06
153.5	0	153.5	1.96665e-06
153.6	0	153.6	1.96086e-06
153.7	0	153.7	1.92778e-06
153.8	0	153.8	2.05431e-06
153.9	0	153.9	1.96499e-06
154	0	154	2.01958e-06
154.1	0	154.1	2.06341e-06
154.2	1.08477e-09	154.2	1.95176e-06
154.3	0	154.3	2.09483e-06
154.4	0	154.4	2.07333e-06
154.5	0	154.5	2.14363e-06
154.6	0	154.6	2.11964e-06
154.7	0	154.7	2.11468e-06
154.8	0	154.8	2.18167e-06
154.9	0	154.9	2.18581e-06
155	0	155	2.1734e-06
155.1	0	155.1	2.26851e-06
155.2	0	155.2	2.20896e-06
155.3	0	155.3	2.31151e-06
155.4	0	155.4	2.35369e-06
155.5	0	155.5	2.26768e-06
155.6	0	155.6	2.21889e-06
155.7	0	155.7	2.28174e-06
155.8	0	155.8	2.24783e-06
155.9	0	155.9	2.19821e-06
156	0	156	2.26106e-06
156.1	1.08477e-09	156.1	2.204e-06
156.2	0	156.2	2.22964e-06
156.3	0	156.3	2.32392e-06
156.4	0	156.4	2.1949e-06
156.5	0	156.5	2.18829e-06
156.6	0	156.6	2.11634e-06
156.7	0	156.7	2.18829e-06
156.8	0	156.8	2.14859e-06
156.9	0	156.9	2.15355e-06
157	0	157	2.12378e-06
157.1	0	157.1	2.0907e-06
157.2	0	157.2	2.05514e-06
157.3	0	157.3	2.06837e-06
157.4	0	157.4	2.10145e-06
157.5	0	157.5	1.99063e-06
157.6	0	157.6	2.04273e-06
157.7	0	157.7	2.03612e-06
157.8	0	157.8	1.97078e-06
157.9	0	157.9	1.90379e-06
158	0	158	1.90379e-06
158.1	0	158.1	1.83846e-06
158.2	0	158.2	1.85831e-06
158.3	1.08477e-09	158.3	1.82357e-06
158.4	0	158.4	1.73591e-06
158.5	0	158.5	1.72516e-06
158.6	0	158.6	1.73343e-06
158.7	0	158.7	1.74501e-06
158.8	0	158.8	1.59118e-06
158.9	0	158.9	1.52419e-06
159	0	159	1.53081e-06
159.1	0	159.1	1.53246e-06
159.2	0	159.2	1.39931e-06
159.3	0	159.3	1.52088e-06
159.4	0	159.4	1.45638e-06
159.5	0	159.5	1.38608e-06
159.6	0	159.6	1.28601e-06
159.7	0	159.7	1.27774e-06
159.8	0	159.8	1.27361e-06
159.9	0	159.9	1.2215e-06
160	0	160	1.22895e-06
160.1	1.08477e-09	160.1	1.16113e-06
160.2	0	160.2	1.14625e-06
160.3	0	160.3	1.12143e-06
160.4	0	160.4	1.0652e-06
160.5	0	160.5	1.03625e-06
160.6	0	160.6	1.04866e-06
160.7	0	160.7	9.99036e-07
160.8	0	160.8	9.87458e-07
160.9	0	160.9	9.76707e-07
161	0	161	9.38664e-07
161.1	0	161.1	9.37837e-07
161.2	0	161.2	9.23778e-07
161.3	0	161.3	8.71676e-07
161.4	0	161.4	8.77465e-07
161.5	0	161.5	8.9814e-07
161.6	0	161.6	8.88216e-07
161.7	0	161.7	8.2619e-07
161.8	0	161.8	8.13785e-07
161.9	0	161.9	7.93109e-07
162	0	162	8.01379e-07
162.1	0	162.1	7.64164e-07
162.2	0	162.2	8.0386e-07
162.3	0	162.3	7.89801e-07
162.4	0	162.4	7.84839e-07
162.5	0	162.5	7.83185e-07
162.6	0	162.6	8.17093e-07
162.7	0	162.7	7.98898e-07
162.8	0	162.8	7.7078e-07
162.9	0	162.9	7.58374e-07
163	0	163	7.79877e-07
163.1	0	163.1	7.90628e-07
163.2	0	163.2	8.00552e-07
163.3	0	163.3	8.0965e-07
163.4	0	163.4	7.98898e-07
163.5	0	163.5	7.76569e-07
163.6	0	163.6	8.41076e-07
163.7	0	163.7	7.9559e-07
163.8	0	163.8	8.22055e-07
163.9	0	163.9	8.18747e-07
164	0	164	7.7078e-07
164.1	0	164.1	8.88216e-07
164.2	0	164.2	8.11304e-07
164.3	0	164.3	7.96417e-07
164.4	0	164.4	8.53481e-07
164.5	0	164.5	8.10477e-07
164.6	0	164.6	8.82427e-07
164.7	0	164.7	8.57617e-07
164.8	0	164.8	8.62579e-07
164.9	0	164.9	9.33702e-07
165	0	165	9.122e-07
165.1	0	165.1	9.17989e-07
165.2	0	165.2	8.88216e-07
165.3	0	165.3	9.08892e-07
165.4	0	165.4	8.94005e-07
165.5	0	165.5	9.03929e-07
165.6	0	165.6	9.44453e-07
165.7	0	165.7	9.32875e-07
165.8	0	165.8	8.69195e-07
165.9	0	165.9	9.05583e-07
166	0	166	9.5355e-07
166.1	0	166.1	9.4528e-07
166.2	0	166.2	9.40318e-07
166.3	0	166.3	9.25432e-07
166.4	0	166.4	9.35356e-07
166.5	0	166.5	9.22951e-07
166.6	0	166.6	9.30394e-07
166.7	0	166.7	9.2874e-07
166.8	0	166.8	9.56859e-07
166.9	0	166.9	9.68437e-07
167	0	167	9.27913e-07
167.1	0	167.1	9.29567e-07
167.2	0	167.2	9.3701e-07
167.3	0	167.3	9.25432e-07
167.4	0	167.4	9.2047e-07
167.5	0	167.5	9.27913e-07
167.6	0	167.6	9.39491e-07
167.7	0	167.7	9.01448e-07
167.8	0	167.8	9.34529e-07
167.9	0	167.9	8.70022e-07
168	0	168	8.51e-07
168.1	0	168.1	8.41903e-07
168.2	0	168.2	8.16266e-07
168.3	0	168.3	8.31979e-07
168.4	0	168.4	8.17093e-07
168.5	0	168.5	7.75742e-07
168.6	0	168.6	7.96417e-07
168.7	0	168.7	7.74088e-07
168.8	0	168.8	7.98071e-07
168.9	0	168.9	7.69126e-07
169	0	169	7.26948e-07
169.1	0	169.1	6.74846e-07
169.2	0	169.2	6.74846e-07
169.3	0	169.3	6.64095e-07
169.4	0	169.4	6.74019e-07
169.5	0	169.5	6.89732e-07
169.6	0	169.6	6.23571e-07
169.7	0	169.7	6.46727e-07
169.8	0	169.8	6.70711e-07
169.9	0	169.9	6.35976e-07
170	0	170	6.05376e-07
170.1	0	170.1	5.97933e-07
170.2	0	170.2	5.7395e-07
170.3	0	170.3	6.27706e-07
170.4	0	170.4	5.58236e-07
170.5	0	170.5	5.75604e-07
170.6	0	170.6	5.85528e-07
170.7	0	170.7	5.5162e-07
170.8	0	170.8	5.3508e-07
170.9	0	170.9	5.54101e-07
171	0	171	5.49139e-07
171.1	0	171.1	5.85528e-07
171.2	0	171.2	6.11992e-07
171.3	0	171.3	6.10338e-07
171.4	0	171.4	5.50793e-07
171.5	0	171.5	5.6568e-07
171.6	0	171.6	5.6568e-07
171.7	0	171.7	5.64026e-07
171.8	0	171.8	4.98691e-07
171.9	0	171.9	5.42523e-07
172	0	172	5.83047e-07
172.1	0	172.1	5.80566e-07
172.2	0	172.2	5.83874e-07
172.3	0	172.3	5.48312e-07
172.4	0	172.4	5.96279e-07
172.5	0	172.5	5.72296e-07
172.6	0	172.6	5.62371e-07
172.7	0	172.7	5.92144e-07
172.8	0	172.8	5.84701e-07
172.9	0	172.9	6.02068e-07
173	0	173	6.32668e-07
173.1	0	173.1	5.99587e-07
173.2	0	173.2	6.2936e-07
173.3	0	173.3	6.14474e-07
173.4	0	173.4	6.09511e-07
173.5	0	173.5	6.61614e-07
173.6	0	173.6	6.28533e-07
173.7	0	173.7	6.78981e-07
173.8	0	173.8	6.77327e-07
173.9	0	173.9	6.91386e-07
174	0	174	6.88078e-07
174.1	0	174.1	7.42661e-07
174.2	0	174.2	7.3191e-07
174.3	0	174.3	7.43488e-07
174.4	0	174.4	7.45969e-07
174.5	0	174.5	8.0386e-07
174.6	0	174.6	7.75742e-07
174.7	0	174.7	8.41076e-07
174.8	0	174.8	8.59271e-07
174.9	0	174.9	8.63406e-07
175	0	175	8.22055e-07
175.1	0	175.1	8.21228e-07
175.2	0	175.2	8.58444e-07
175.3	0	175.3	8.93178e-07
175.4	0	175.4	8.9814e-07
175.5	0	175.5	9.22951e-07
175.6	0	175.6	9.26259e-07
175.7	0	175.7	8.82427e-07
175.8	0	175.8	9.49415e-07
175.9	0	175.9	9.64302e-07
176	0	176	9.79188e-07
176.1	0	176.1	9.62648e-07
176.2	0	176.2	1.01392e-06
176.3	0	176.3	1.02633e-06
176.4	0	176.4	9.99036e-07
176.5	0	176.5	9.47761e-07
176.6	0	176.6	1.0346e-06
176.7	0	176.7	9.49415e-07
176.8	0	176.8	1.00731e-06
176.9	0	176.9	9.70918e-07
177	0	177	1.01723e-06
177.1	0	177.1	9.57686e-07
177.2	0	177.2	1.02467e-06
177.3	0	177.3	1.02054e-06
177.4	0	177.4	1.047e-06
177.5	0	177.5	9.58513e-07
177.6	0	177.6	9.83323e-07
177.7	0	177.7	9.69264e-07
177.8	0	177.8	1.01723e-06
177.9	0	177.9	9.46107e-07
178	0	178	9.00621e-07
178.1	0	178.1	9.57686e-07
178.2	0	178.2	8.87389e-07
178.3	0	178.3	9.18816e-07
178.4	0	178.4	9.50242e-07
178.5	0	178.5	9.11373e-07
178.6	0	178.6	8.98967e-07
178.7	0	178.7	8.72503e-07
178.8	0	178.8	8.79946e-07
178.9	1.08477e-09	178.9	8.70022e-07
179	0	179	8.49346e-07
179.1	0	179.1	8.67541e-07
179.2	0	179.2	8.71676e-07
179.3	0	179.3	8.78292e-07
179.4	0	179.4	8.16266e-07
179.5	0	179.5	8.24536e-07
179.6	0	179.6	8.38595e-07
179.7	0	179.7	7.98071e-07
179.8	0	179.8	7.78223e-07
179.9	0	179.9	7.7078e-07
180	0	180	7.47623e-07
180.1	0	180.1	7.26121e-07
180.2	1.08477e-09	180.2	6.99656e-07
180.3	0	180.3	6.98002e-07
180.4	0	180.4	6.92213e-07
180.5	0	180.5	6.92213e-07
180.6	0	180.6	6.87251e-07
180.7	0	180.7	6.64922e-07
180.8	0	180.8	6.3763e-07
180.9	0	180.9	5.88836e-07
181	0	181	5.64853e-07
181.1	0	181.1	5.4335e-07
181.2	0	181.2	5.83874e-07
181.3	0	181.3	5.45004e-07
181.4	0	181.4	5.83047e-07
181.5	0	181.5	5.44177e-07
181.6	0	181.6	5.06134e-07
181.7	0	181.7	5.49139e-07
181.8	0	181.8	5.54928e-07
181.9	0	181.9	5.00345e-07
182	0	182	4.94556e-07
182.1	0	182.1	4.72227e-07
182.2	0	182.2	4.92902e-07
182.3	0	182.3	4.58994e-07
182.4	0	182.4	4.59821e-07
182.5	0	182.5	4.61475e-07
182.6	0	182.6	4.26741e-07
182.7	0	182.7	4.39973e-07
182.8	0	182.8	4.06892e-07
182.9	0	182.9	4.39146e-07
183	0	183	4.64783e-07
183.1	0	183.1	4.50724e-07
183.2	0	183.2	4.53205e-07
183.3	0	183.3	4.33357e-07
183.4	0	183.4	4.43281e-07
183.5	0	183.5	4.54859e-07
183.6	0	183.6	4.3253e-07
183.7	0	183.7	4.00276e-07
183.8	0	183.8	3.96968e-07
183.9	0	183.9	3.80428e-07
184	0	184	4.01103e-07
184.1	0	184.1	4.14335e-07
184.2	0	184.2	3.95314e-07
184.3	0	184.3	4.22606e-07
184.4	0	184.4	4.08546e-07
184.5	0	184.5	4.15162e-07
184.6	0	184.6	4.01103e-07
184.7	0	184.7	4.07719e-07
184.8	0	184.8	4.08546e-07
184.9	0	184.9	3.81255e-07
185	0	185	4.27568e-07
185.1	0	185.1	3.98622e-07
185.2	0	185.2	4.0193e-07
185.3	0	185.3	4.08546e-07
185.4	0	185.4	4.23433e-07
185.5	0	185.5	4.28395e-07
185.6	0	185.6	4.70573e-07
185.7	0	185.7	4.34184e-07
185.8	0	185.8	4.62302e-07
185.9	0	185.9	4.38319e-07
186	0	186	4.35011e-07
186.1	0	186.1	4.95383e-07
186.2	0	186.2	4.91248e-07
186.3	0	186.3	4.714e-07
186.4	0	186.4	4.714e-07
186.5	0	186.5	4.8794e-07
186.6	0	186.6	5.07788e-07
186.7	0	186.7	4.65611e-07
186.8	0	186.8	5.25983e-07
186.9	0	186.9	4.68092e-07
187	0	187	5.30945e-07
187.1	0	187.1	4.9621e-07
187.2	0	187.2	4.89594e-07
187.3	0	187.3	5.1275e-07
187.4	0	187.4	5.14405e-07
187.5	0	187.5	5.5162e-07
187.6	0	187.6	5.13577e-07
187.7	0	187.7	5.06961e-07
187.8	0	187.8	4.97864e-07
187.9	0	187.9	5.11096e-07
188	0	188	4.60648e-07
188.1	0	188.1	5.30945e-07
188.2	0	188.2	5.01172e-07
188.3	0	188.3	5.37561e-07
188.4	0	188.4	5.32599e-07
188.5	0	188.5	5.38388e-07
188.6	0	188.6	5.36734e-07
188.7	0	188.7	5.19367e-07
188.8	0	188.8	5.23502e-07
188.9	0	188.9	4.89594e-07
189	0	189	5.46658e-07
189.1	0	189.1	5.39215e-07
189.2	0	189.2	5.30118e-07
189.3	0	189.3	5.1854e-07
189.4	0	189.4	4.91248e-07
189.5	0	189.5	5.06134e-07
189.6	0	189.6	4.97864e-07
189.7	0	189.7	4.76362e-07
189.8	0	189.8	5.06961e-07
189.9	0	189.9	4.81324e-07
190	0	190	4.76362e-07
190.1	0	190.1	5.00345e-07
190.2	1.08477e-09	190.2	4.83805e-07
190.3	0	190.3	4.39146e-07
190.4	0	190.4	4.37492e-07
190.5	0	190.5	4.28395e-07
190.6	0	190.6	4.15162e-07
190.7	0	190.7	4.18471e-07
190.8	0	190.8	4.51551e-07
190.9	0	190.9	3.91179e-07
191	0	191	4.11854e-07
191.1	0	191.1	4.2426e-07
191.2	0	191.2	4.18471e-07
191.3	0	191.3	4.02757e-07
191.4	0	191.4	3.77947e-07
191.5	0	191.5	3.9366e-07
191.6	0	191.6	4.13508e-07
191.7	0	191.7	3.87871e-07
191.8	0	191.8	3.70504e-07
191.9	0	191.9	3.64714e-07
192	0	192	3.58925e-07
192.1	0	192.1	3.82909e-07
192.2	0	192.2	3.53136e-07
192.3	0	192.3	3.51482e-07
192.4	0	192.4	3.58925e-07
192.5	0	192.5	3.6306e-07
192.6	0	192.6	3.62233e-07
192.7	0	192.7	3.51482e-07
192.8	0	192.8	3.69677e-07
192.9	0	192.9	3.57271e-07
193	0	193	3.35769e-07
193.1	0	193.1	3.58098e-07
193.2	0	193.2	3.49828e-07
193.3	0	193.3	3.3825e-07
193.4	0	193.4	3.65541e-07
193.5	0	193.5	3.48174e-07
193.6	0	193.6	3.55617e-07
193.7	0	193.7	3.62233e-07
193.8	0	193.8	3.67195e-07
193.9	0	193.9	3.76293e-07
194	0	194	3.87044e-07
194.1	0	194.1	3.7712e-07
194.2	0	194.2	3.61406e-07
194.3	0	194.3	3.98622e-07
194.4	0	194.4	3.87871e-07
194.5	0	194.5	4.15162e-07
194.6	0	194.6	4.11027e-07
194.7	0	194.7	4.20952e-07
194.8	0	194.8	4.27568e-07
194.9	0	194.9	4.67265e-07
195	0	195	4.26741e-07
195.1	0	195.1	4.25914e-07
195.2	0	195.2	4.63129e-07
195.3	0	195.3	4.67265e-07
195.4	0	195.4	4.76362e-07
195.5	0	195.5	4.65611e-07
195.6	0	195.6	4.55686e-07
195.7	0	195.7	4.92075e-07
195.8	0	195.8	5.52447e-07
195.9	0	195.9	5.16059e-07
196	0	196	5.63198e-07
196.1	0	196.1	5.44177e-07
196.2	0	196.2	5.62371e-07
196.3	0	196.3	5.56582e-07
196.4	0	196.4	5.9049e-07
196.5	0	196.5	6.21917e-07
196.6	0	196.6	5.80566e-07
196.7	0	196.7	5.79739e-07
196.8	0	196.8	6.07857e-07
196.9	0	196.9	6.18609e-07
197	0	197	5.99587e-07
197.1	0	197.1	6.74846e-07
197.2	0	197.2	6.3763e-07
197.3	0	197.3	6.48381e-07
197.4	0	197.4	6.63268e-07
197.5	0	197.5	6.15301e-07
197.6	0	197.6	6.66576e-07
197.7	0	197.7	6.91386e-07
197.8	0	197.8	6.90559e-07
197.9	0	197.9	7.17024e-07
198	0	198	6.62441e-07
198.1	1.08477e-09	198.1	6.67403e-07
198.2	0	198.2	6.58305e-07
198.3	0	198.3	6.90559e-07
198.4	0	198.4	6.80635e-07
198.5	0	198.5	7.0131e-07
198.6	0	198.6	6.88905e-07
198.7	0	198.7	7.10408e-07
198.8	0	198.8	6.91386e-07
198.9	0	198.9	6.8477e-07
199	0	199	6.59132e-07
199.1	0	199.1	6.59132e-07
199.2	0	199.2	6.50035e-07
199.3	0	199.3	6.52516e-07
199.4	0	199.4	7.2364e-07
199.5	0	199.5	6.78154e-07
199.6	0	199.6	6.26879e-07
199.7	0	199.7	6.70711e-07
199.8	0	199.8	6.35149e-07
[truncated: 1,202 more rows]
